# Supplementary material for: Discovering disease genetic variation impacting gene expression in 103 brain tissues with the Brain Ontology Expression (BRONTE) graph neural network model
Source: bioRxiv. 2025 May 14:2025.05.08.652857. Preprint. [Version 1] doi: 10.1101/2025.05.08.652857 (PMC12132177; doi:10.1101/2025.05.08.652857)
Supplement: Supplement 1 [file media-1.zip]

Archive with 12 entries (12 files):
- Supplementary Table 3.csv
- __MACOSX/._Supplementary Table 3.csv
- Supplementary Figure 1.docx
- __MACOSX/._Supplementary Figure 1.docx
- Supplementary Figure 2&3.docx
- __MACOSX/._Supplementary Figure 2&3.docx
- Supplementary Figure 4.docx
- __MACOSX/._Supplementary Figure 4.docx
- Supplementary Table 1.csv
- __MACOSX/._Supplementary Table 1.csv
- Supplementary Table 2.xlsx
- __MACOSX/._Supplementary Table 2.xlsx
