# Supplementary material for: Discovering disease genetic variation impacting gene expression in 103 brain tissues with the Brain Ontology Expression (BRONTE) graph neural network model
Source: bioRxiv. 2025 May 14:2025.05.08.652857. Preprint. [Version 1] doi: 10.1101/2025.05.08.652857 (PMC12132177; doi:10.1101/2025.05.08.652857)
Supplement: Supplement 1 [file media-1.zip › Supplementary Table 3.csv]

variant_id	gene_name	gene_id	rsid	tissue_id	tissue_name	allen_level4_tissue	dataset	trait	proxy_snp	proxy	pass_mr	fdr_adjusted_mr_p	mr_p	mr_b	mr_se	eqtl_p	eqtl_b	eqtl_se	gwas_p	gwas_b	gwas_se	default_coloc_pp4	corrected_coloc_pp4	pass_coloc
chr11_47602338_C_T_b38	MTCH2	ENSG00000109919.9	rs12363232	4012	precentral gyrus, bank of the precentral sulcus	Cerebral Cortex	ieu-b-2	Alzheimer's disease	rs12363232	False	True	0.0001826718494096	7.70287883490523e-09	-0.197797461750462	0.034251624683853	7.20467e-16	0.440855	0.0485447	7.68900246263787e-09	-0.0872	0.0151	0.967790152570858	0.482047711835245	True
chr14_30614542_C_A_b38	SCFD1	ENSG00000092108.20	rs229243	4012	precentral gyrus, bank of the precentral sulcus	Cerebral Cortex	ieu-a-1085	Amyotrophic lateral sclerosis	rs229243	False	True	0.0101981250375496	9.69230237682114e-07	0.0604355030069959	0.0123393541436539	1.08465e-08	0.293316	0.0483527	9.69303988992184e-07	0.0177267	0.00361933	0.928885843745314	0.363758763912844	True
chr20_46095666_A_G_b38	CD40	ENSG00000101017.13	rs6131010	4012	precentral gyrus, bank of the precentral sulcus	Cerebral Cortex	ebi-a-GCST005902	Major depressive disorder	rs6131010	False	True	0.0011878666848988	6.90393362401006e-08	-0.0246332688456708	0.0045670841394291	3.72452e-06	0.29463	0.06124	6.91034929404941e-08	-0.0072577	0.0013456	0.881251511070882	0.303787269541467	True
chr20_46095666_A_G_b38	CD40	ENSG00000101017.13	rs6131010	4012	precentral gyrus, bank of the precentral sulcus	Cerebral Cortex	ieu-b-18	Multiple sclerosis	rs6131010	False	True	7.47209762576105e-08	1.89476466098992e-12	-0.437270474832841	0.0620944913959882	3.72452e-06	0.29463	0.06124	1.89495979474355e-12	-0.128833	0.0182949	0.978778220178853	0.68059757393018	True
chr1_160195661_C_T_b38	CASQ1	ENSG00000143318.12	rs10908769	4012	precentral gyrus, bank of the precentral sulcus	Cerebral Cortex	ieu-b-18	Multiple sclerosis	rs3747621	True	True	0.0046737810091705	3.43893945340572e-07	-0.226885145497765	0.0445077825553288	1.07684e-13	0.398391	0.048498	3.43898277060043e-07	-0.090389	0.0177315	0.974493174450763	0.650768868116818	True
chr5_177361569_T_C_b38	RGS14	ENSG00000169220.17	rs4976646	4012	precentral gyrus, bank of the precentral sulcus	Cerebral Cortex	ieu-b-18	Multiple sclerosis	rs4976646	False	True	0.0064210587825252	5.02820313796631e-07	-0.269183389852486	0.0535663444652104	3.24969e-09	-0.354747	0.0562507	5.02805477280639e-07	0.095492	0.0190025	0.950117213246838	0.343326412513604	True
chr7_23238664_G_T_b38	GPNMB	ENSG00000136235.15	rs858271	4012	precentral gyrus, bank of the precentral sulcus	Cerebral Cortex	ieu-b-7	Parkinson's disease	rs858271	False	True	0.000278943095356	1.28640255578453e-08	0.114181611422803	0.020074612577383	1.55561e-29	-0.861785	0.0601947	1.371987011638e-08	-0.0984	0.0173	0.956881808711883	0.586917166870462	True
chr3_136392816_G_T_b38	PCCB	ENSG00000114054.13	rs834304	4012	precentral gyrus, bank of the precentral sulcus	Cerebral Cortex	ieu-b-42	Schizophrenia	rs834304	False	True	0.0004215793108751	2.14464245066521e-08	-0.152600820985926	0.027250588984321	1.51753e-09	0.403661	0.0625257	2.44202440576282e-08	-0.061599	0.011	0.963983639402858	0.489560933492558	True
chr1_8420956_T_G_b38	RERE	ENSG00000142599.17	rs301805	4012	precentral gyrus, bank of the precentral sulcus	Cerebral Cortex	ieu-b-42	Schizophrenia	rs301805	False	True	0.0030695858615345	2.09269789547011e-07	0.248777894929462	0.047925689040702	6.83286e-08	0.229522	0.0403475	2.34298765315062e-07	0.0571	0.011	0.949026297660984	0.425874925778997	True
chr3_63940985_G_A_b38	THOC7	ENSG00000163634.11	rs7615475	4012	precentral gyrus, bank of the precentral sulcus	Cerebral Cortex	ieu-b-42	Schizophrenia	rs7615475	False	True	0.0001759453004582	7.2089545185514515e-09	-0.222018156058141	0.0383717269244897	2.83031e-12	-0.304912	0.0399511	7.73392578048999e-09	0.067696	0.0117	0.995990395003281	0.909865575873299	True
chr16_30000297_C_T_b38	INO80E	ENSG00000169592.14	rs12921996	4012	precentral gyrus, bank of the precentral sulcus	Cerebral Cortex	ieu-b-42	Schizophrenia	rs12921996	False	True	5.40838221170799e-05	1.96983352746094e-09	0.200862378727991	0.0334755275466738	2.89894e-08	-0.325611	0.0555061	2.01599755007086e-09	-0.065403	0.0109	0.92535536263286	0.27409613779892	True
chr2_48327816_G_A_b38	FOXN2	ENSG00000170802.15	rs79247094	4012	precentral gyrus, bank of the precentral sulcus	Cerebral Cortex	ieu-b-42	Schizophrenia	rs79247094	False	True	0.0329943032709133	3.73841895158861e-06	-0.133006580046523	0.0287555744046472	1.20539e-29	0.622488	0.0433504	3.53801768966855e-06	-0.082795	0.0179	0.965587007160947	0.696300495116491	True
chr10_100267650_C_T_b38	CWF19L1	ENSG00000095485.16	rs12784396	4012	precentral gyrus, bank of the precentral sulcus	Cerebral Cortex	ebi-a-GCST006250	Cognitive function	rs12784396	False	True	0.0473232183072001	5.81565096435392e-06	0.013946554672479	0.003076683678442	8.2595e-42	0.902904	0.0468701	5.80898158867295e-06	0.0125924	0.00277795	0.959248943031902	0.572023604127559	True
chr22_42051337_G_T_b38	CYP2D6	ENSG00000100197.20	rs10854749	4012	precentral gyrus, bank of the precentral sulcus	Cerebral Cortex	ebi-a-GCST006250	Cognitive function	rs10854749	False	True	0.0154471409932064	1.57083964285443e-06	0.0217563364926014	0.0045306766322438	4.54366e-18	-0.621874	0.0625779	1.57398286446622e-06	-0.0135297	0.00281751	0.853298711254178	0.227563508648074	True
chr8_65596559_C_T_b38	ARMC1	ENSG00000104442.9	rs113093627	4012	precentral gyrus, bank of the precentral sulcus	Cerebral Cortex	ebi-a-GCST006250	Cognitive function	rs113093627	False	True	0.0079627575594101	6.8706098813587e-07	-0.0271438160765229	0.0054670480843906	1.76763e-24	0.512474	0.0413883	6.87400747395236e-07	-0.0139105	0.00280172	0.834249290400189	0.241794344808725	True
chr11_47602338_C_T_b38	MTCH2	ENSG00000109919.9	rs12363232	4012	precentral gyrus, bank of the precentral sulcus	Cerebral Cortex	ebi-a-GCST006250	Cognitive function	rs12363232	False	True	0.0007700935379805	4.25372745526187e-08	-0.0359290469655556	0.0065564187771489	7.20467e-16	0.440855	0.0485447	4.24502253432729e-08	-0.0158395	0.00289043	0.966984889050439	0.452868531863819	True
chr20_49006883_G_T_b38	CSE1L	ENSG00000124207.16	rs6012579	4012	precentral gyrus, bank of the precentral sulcus	Cerebral Cortex	ebi-a-GCST006250	Cognitive function	rs3091529	True	True	1.4252005535590798e-11	1.7514592773253e-16	-0.11407303837004	0.0138472139095797	6.32356e-08	-0.198827	0.0348525	1.75388050184176e-16	0.0226808	0.0027532	0.920612879841498	0.37476335893751	True
chr15_40448514_A_G_b38	C15orf57	ENSG00000128891.15	rs1659563	4012	precentral gyrus, bank of the precentral sulcus	Cerebral Cortex	ebi-a-GCST006250	Cognitive function	rs1659563	False	True	0.0273750594986867	2.98295305722074e-06	0.0237666178829805	0.005087043690573	9.26595e-12	0.554147	0.074717	2.98600135180294e-06	0.0131702	0.00281897	0.767163201297577	0.124589926915043	True
chr17_36484820_G_A_b38	DHRS11	ENSG00000278535.4	rs34713024	4012	precentral gyrus, bank of the precentral sulcus	Cerebral Cortex	ebi-a-GCST006250	Cognitive function	rs34713024	False	True	0.0028511212666942	1.9086865667572e-07	-0.0236882888666258	0.0045484270489863	9.37209e-28	-0.616866	0.0452522	1.90998519111227e-07	0.0146125	0.00280577	0.808586217666307	0.0731998326126376	True
chr1_212342271_C_T_b38	TMEM206	ENSG00000065600.12	rs1774249	4012	precentral gyrus, bank of the precentral sulcus	Cerebral Cortex	ieu-a-1239	Years of schooling	rs1774249	False	True	0.0131210246940314	1.32372589409671e-06	0.032341062192316	0.0066873458037849	5.18426e-09	-0.264679	0.0425941	1.34998828572225e-06	-0.00856	0.00177	0.952649717373244	0.506193572655063	True
chr18_46960413_C_G_b38	PIAS2	ENSG00000078043.15	rs12386118	4012	precentral gyrus, bank of the precentral sulcus	Cerebral Cortex	ieu-a-1239	Years of schooling	rs12386118	False	True	0.0033431361049717	2.34607322487875e-07	0.0265592279797261	0.0051375882177976	3.67585e-11	0.332841	0.0464677	2.21998479543701e-07	0.00884	0.00171	0.927769424522461	0.392391581733028	True
chr20_46095666_A_G_b38	CD40	ENSG00000101017.13	rs6131010	4012	precentral gyrus, bank of the precentral sulcus	Cerebral Cortex	ieu-a-1239	Years of schooling	rs6131010	False	True	0.0012103804141893	7.10082396245686e-08	0.0352985099955877	0.0065505888741811	3.72452e-06	0.29463	0.06124	7.46998964859536e-08	0.0104	0.00193	0.987219473924485	0.827644982699136	True
chr10_101969833_C_T_b38	NPM3	ENSG00000107833.10	rs3922860	4012	precentral gyrus, bank of the precentral sulcus	Cerebral Cortex	ieu-a-1239	Years of schooling	rs3922860	False	True	1.43611979640359e-15	1.00743574022361e-20	-0.0671827745861916	0.0071966687327623	5.50462e-06	0.240389	0.0509307	9.60063590945344e-21	-0.01615	0.00173	0.962152919956622	0.426747139828988	True
chr7_100308061_A_G_b38	PILRB	ENSG00000121716.20	rs28401739	4012	precentral gyrus, bank of the precentral sulcus	Cerebral Cortex	ieu-a-1239	Years of schooling	rs28401739	False	True	0.0003413571599734	1.67889119559661e-08	-0.0138026379871041	0.0024463212042184	3.35114e-52	0.891134	0.0372471	1.71001531509029e-08	-0.0123	0.00218	0.929174531903662	0.260802187882305	True
chr20_49006883_G_T_b38	CSE1L	ENSG00000124207.16	rs6012579	4012	precentral gyrus, bank of the precentral sulcus	Cerebral Cortex	ieu-a-1239	Years of schooling	rs2426106	True	True	0.0036468551554222	2.60085358672845e-07	-0.044812827231714	0.0087010315500409	6.32356e-08	-0.198827	0.0348525	2.4300208503569e-07	0.00891	0.00173	0.816431087238291	0.189892305303817	True
chr4_2944649_C_T_b38	GRK4	ENSG00000125388.19	rs2471349	4012	precentral gyrus, bank of the precentral sulcus	Cerebral Cortex	ieu-a-1239	Years of schooling	rs2995797	True	True	2.49007642623221e-07	7.10359083002056e-12	-0.0249482939531724	0.0036391352605924	2.117e-11	-0.494623	0.0680838	7.35021427646795e-12	0.01234	0.0018	0.863525554833733	0.234076841945273	True
chr13_59750122_T_C_b38	DIAPH3	ENSG00000139734.17	rs7999384	4012	precentral gyrus, bank of the precentral sulcus	Cerebral Cortex	ieu-a-1239	Years of schooling	rs7999384	False	True	0.0002373919050097	1.06394193292906e-08	0.0334627590408555	0.0058499207381205	1.27582e-07	0.329919	0.0593674	1.13000404994067e-08	0.01104	0.00193	0.973340290748685	0.668641700933972	True
chr18_23551965_T_C_b38	C18orf8	ENSG00000141452.9	rs1652343	4012	precentral gyrus, bank of the precentral sulcus	Cerebral Cortex	ieu-a-1239	Years of schooling	rs1652343	False	True	8.119610986899159e-11	1.13074046247398e-15	0.0369329891316138	0.0046098444584246	1.5182e-13	0.368776	0.0452259	1.0899334970270701e-15	0.01362	0.0017	0.943311542003023	0.414249563552464	True
chr1_74200590_C_T_b38	LRRIQ3	ENSG00000162620.15	rs522042	4012	precentral gyrus, bank of the precentral sulcus	Cerebral Cortex	ieu-a-1239	Years of schooling	rs522042	False	True	1.02978280073525e-08	2.31165116052585e-13	-0.0144891133964994	0.0019768453269702	6.06005e-23	-0.859956	0.0728847	2.3501739060913897e-13	0.01246	0.0017	0.919005152648298	0.298489542232448	True
chr3_53075336_A_G_b38	RFT1	ENSG00000163933.9	rs2581800	4012	precentral gyrus, bank of the precentral sulcus	Cerebral Cortex	ieu-a-1239	Years of schooling	rs2581800	False	True	0.0294346852534123	3.24026687645903e-06	0.0107938643119047	0.0023187824087132	6.95599e-26	-0.737456	0.0570925	3.40996561713363e-06	-0.00796	0.00171	0.747274194064284	0.115183738516649	True
chr15_65774280_G_C_b38	DENND4A	ENSG00000174485.15	rs28552840	4012	precentral gyrus, bank of the precentral sulcus	Cerebral Cortex	ieu-a-1239	Years of schooling	rs28498859	True	True	0.0066666653515841	5.30540537563476e-07	0.0426802159415688	0.0085106382978723	1.09513e-05	0.236175	0.0518321	5.31998000482691e-07	0.01008	0.00201	0.816385053117347	0.201737481831544	True
chr13_91340967_T_C_b38	GPC5	ENSG00000179399.14	rs76616232	4012	precentral gyrus, bank of the precentral sulcus	Cerebral Cortex	ieu-a-1239	Years of schooling	rs76616232	False	True	0.0010762671545164	6.17421966661784e-08	0.0547903658625032	0.0101207234174419	3.57252e-06	0.303338	0.0629237	5.97998369714251e-08	0.01662	0.00307	0.942055221724881	0.530745524020008	True
chr11_47602338_C_T_b38	MTCH2	ENSG00000109919.9	rs12363232	4013	precentral gyrus, superior lateral aspect of gyrus	Cerebral Cortex	ieu-b-2	Alzheimer's disease	rs12363232	False	True	0.0001826718494096	7.70287883490523e-09	-0.197418615760435	0.0341860217658552	1.72044e-15	0.441701	0.0494488	7.68900246263787e-09	-0.0872	0.0151	0.967861941752139	0.482623397720885	True
chr14_30614542_C_A_b38	SCFD1	ENSG00000092108.20	rs229243	4013	precentral gyrus, superior lateral aspect of gyrus	Cerebral Cortex	ieu-a-1085	Amyotrophic lateral sclerosis	rs229243	False	True	0.0101981250375496	9.69230237682114e-07	0.0591827059510892	0.0120835656456055	6.70844e-09	0.299525	0.0486037	9.69303988992184e-07	0.0177267	0.00361933	0.928763054500027	0.363324598876979	True
chr20_46095666_A_G_b38	CD40	ENSG00000101017.13	rs6131010	4013	precentral gyrus, superior lateral aspect of gyrus	Cerebral Cortex	ebi-a-GCST005902	Major depressive disorder	rs6131010	False	True	0.0011878666848988	6.9039336240101e-08	-0.0251081966532552	0.0046551372220703	4.50524e-06	0.289057	0.0606395	6.91034929404941e-08	-0.0072577	0.0013456	0.847423916750999	0.245603609994414	True
chr20_46095666_A_G_b38	CD40	ENSG00000101017.13	rs6131010	4013	precentral gyrus, superior lateral aspect of gyrus	Cerebral Cortex	ieu-b-18	Multiple sclerosis	rs6131010	False	True	7.47209762576105e-08	1.89476466098991e-12	-0.445701020905911	0.0632916691171637	4.50524e-06	0.289057	0.0606395	1.89495979474355e-12	-0.128833	0.0182949	0.978866306469515	0.680586262132255	True
chr1_160195661_C_T_b38	CASQ1	ENSG00000143318.12	rs10908769	4013	precentral gyrus, superior lateral aspect of gyrus	Cerebral Cortex	ieu-b-18	Multiple sclerosis	rs3747621	True	True	0.0046737810091705	3.43893945340572e-07	-0.232207861603714	0.045551933288633	3.01377e-13	0.389259	0.0484582	3.43898277060043e-07	-0.090389	0.0177315	0.974471579757871	0.650568618422085	True
chr5_177361569_T_C_b38	RGS14	ENSG00000169220.17	rs4976646	4013	precentral gyrus, superior lateral aspect of gyrus	Cerebral Cortex	ieu-b-18	Multiple sclerosis	rs4976646	False	True	0.0064210587825252	5.02820313796631e-07	-0.2636596820909	0.0524671502212994	9.66839e-10	-0.362179	0.0553492	5.02805477280639e-07	0.095492	0.0190025	0.944134545245809	0.316531868223165	True
chr7_23238664_G_T_b38	GPNMB	ENSG00000136235.15	rs858271	4013	precentral gyrus, superior lateral aspect of gyrus	Cerebral Cortex	ieu-b-7	Parkinson's disease	rs858271	False	True	0.000278943095356	1.28640255578454e-08	0.114107198146454	0.0200615297554233	3.54003e-29	-0.862347	0.0608195	1.371987011638e-08	-0.0984	0.0173	0.956782249569057	0.586332656490751	True
chr3_136392816_G_T_b38	PCCB	ENSG00000114054.13	rs834304	4013	precentral gyrus, superior lateral aspect of gyrus	Cerebral Cortex	ieu-b-42	Schizophrenia	rs834304	False	True	0.0004215793108751	2.1446424506652e-08	-0.153950545083749	0.0274916150574075	1.90039e-09	0.400122	0.0624023	2.44202440576282e-08	-0.061599	0.011	0.962225141163654	0.477226600808696	True
chr3_63940985_G_A_b38	THOC7	ENSG00000163634.11	rs7615475	4013	precentral gyrus, superior lateral aspect of gyrus	Cerebral Cortex	ieu-b-42	Schizophrenia	rs7615475	False	True	0.0001759453004582	7.2089545185514515e-09	-0.234900586418682	0.0405982164544224	3.11806e-11	-0.28819	0.0400634	7.73392578048999e-09	0.067696	0.0117	0.995988231610792	0.909821142767837	True
chr16_30000297_C_T_b38	INO80E	ENSG00000169592.14	rs12921996	4013	precentral gyrus, superior lateral aspect of gyrus	Cerebral Cortex	ieu-b-42	Schizophrenia	rs12921996	False	True	5.40838221170799e-05	1.96983352746094e-09	0.205996296016328	0.0343311411797314	4.50388e-08	-0.317496	0.0549742	2.01599755007086e-09	-0.065403	0.0109	0.926780603284787	0.278421912813746	True
chr2_48327816_G_A_b38	FOXN2	ENSG00000170802.15	rs79247094	4013	precentral gyrus, superior lateral aspect of gyrus	Cerebral Cortex	ieu-b-42	Schizophrenia	rs79247094	False	True	0.0329943032709133	3.73841895158861e-06	-0.13511109805611	0.029210564106581	2.72006e-28	0.612792	0.0442835	3.53801768966855e-06	-0.082795	0.0179	0.965587735992605	0.696305183623026	True
chr10_100267650_C_T_b38	CWF19L1	ENSG00000095485.16	rs12784396	4013	precentral gyrus, superior lateral aspect of gyrus	Cerebral Cortex	ebi-a-GCST006250	Cognitive function	rs12784396	False	True	0.0473232183072001	5.81565096435392e-06	0.0141182590873876	0.0031145625799536	9.94666e-41	0.891923	0.0474231	5.80898158867295e-06	0.0125924	0.00277795	0.959239511327968	0.571964402186087	True
chr22_42051337_G_T_b38	CYP2D6	ENSG00000100197.20	rs10854749	4013	precentral gyrus, superior lateral aspect of gyrus	Cerebral Cortex	ebi-a-GCST006250	Cognitive function	rs10854749	False	True	0.0154471409932064	1.57083964285443e-06	0.0220663931003888	0.0045952447744056	4.437050000000001e-18	-0.613136	0.0616739	1.57398286446622e-06	-0.0135297	0.00281751	0.852018268252371	0.225776929737663	True
chr8_65596559_C_T_b38	ARMC1	ENSG00000104442.9	rs113093627	4013	precentral gyrus, superior lateral aspect of gyrus	Cerebral Cortex	ebi-a-GCST006250	Cognitive function	rs113093627	False	True	0.0079627575594101	6.8706098813587e-07	-0.0278033726617325	0.0055998896699492	1.7928e-23	0.500317	0.0416939	6.87400747395236e-07	-0.0139105	0.00280172	0.831368082952912	0.23802093923191	True
chr11_47602338_C_T_b38	MTCH2	ENSG00000109919.9	rs12363232	4013	precentral gyrus, superior lateral aspect of gyrus	Cerebral Cortex	ebi-a-GCST006250	Cognitive function	rs12363232	False	True	0.0007700935379805	4.25372745526187e-08	-0.0358602312424015	0.0065438611187205	1.72044e-15	0.441701	0.0494488	4.24502253432729e-08	-0.0158395	0.00289043	0.967916192052921	0.460208624752432	True
chr20_49006883_G_T_b38	CSE1L	ENSG00000124207.16	rs6012579	4013	precentral gyrus, superior lateral aspect of gyrus	Cerebral Cortex	ebi-a-GCST006250	Cognitive function	rs3091529	True	True	1.4252005535590798e-11	1.7514592773253e-16	-0.112812299489179	0.0136941740570707	4.39071e-08	-0.201049	0.0347797	1.75388050184176e-16	0.0226808	0.0027532	0.920425762735523	0.372468619377291	True
chr15_40448514_A_G_b38	C15orf57	ENSG00000128891.15	rs1659563	4013	precentral gyrus, superior lateral aspect of gyrus	Cerebral Cortex	ebi-a-GCST006250	Cognitive function	rs1659563	False	True	0.0273750594986867	2.98295305722074e-06	0.0246496324134936	0.0052760454878943	6.75993e-11	0.534296	0.0757933	2.98600135180294e-06	0.0131702	0.00281897	0.767155498239928	0.124585223023967	True
chr17_36484820_G_A_b38	DHRS11	ENSG00000278535.4	rs34713024	4013	precentral gyrus, superior lateral aspect of gyrus	Cerebral Cortex	ebi-a-GCST006250	Cognitive function	rs34713024	False	True	0.0028511212666942	1.90868656675721e-07	-0.0237874311202273	0.0045674635150864	8.58301e-28	-0.614295	0.0450152	1.90998519111227e-07	0.0146125	0.00280577	0.823909501211181	0.0804439977054349	True
chr1_212342271_C_T_b38	TMEM206	ENSG00000065600.12	rs1774249	4013	precentral gyrus, superior lateral aspect of gyrus	Cerebral Cortex	ieu-a-1239	Years of schooling	rs1774249	False	True	0.0131210246940314	1.3237258940967e-06	0.031242928367557	0.0064602784124504	1.72432e-09	-0.273982	0.0426035	1.34998828572225e-06	-0.00856	0.00177	0.95315957826918	0.50902022802039	True
chr18_46960413_C_G_b38	PIAS2	ENSG00000078043.15	rs12386118	4013	precentral gyrus, superior lateral aspect of gyrus	Cerebral Cortex	ieu-a-1239	Years of schooling	rs12386118	False	True	0.0033431361049717	2.34607322487875e-07	0.0265199469601061	0.0051299897400205	3.96763e-11	0.333334	0.0466289	2.21998479543701e-07	0.00884	0.00171	0.929093234685464	0.397151972930654	True
chr20_46095666_A_G_b38	CD40	ENSG00000101017.13	rs6131010	4013	precentral gyrus, superior lateral aspect of gyrus	Cerebral Cortex	ieu-a-1239	Years of schooling	rs6131010	False	True	0.0012103804141893	7.10082396245686e-08	0.0359790629529816	0.0066768837980052	4.50524e-06	0.289057	0.0606395	7.46998964859536e-08	0.0104	0.00193	0.987313430035197	0.828303035193332	True
chr10_101969833_C_T_b38	NPM3	ENSG00000107833.10	rs3922860	4013	precentral gyrus, superior lateral aspect of gyrus	Cerebral Cortex	ieu-a-1239	Years of schooling	rs3922860	False	True	1.43611979640359e-15	1.00743574022361e-20	-0.0701323177536814	0.0075126259884748	1.16993e-05	0.230279	0.0507151	9.60063590945344e-21	-0.01615	0.00173	0.963611924411405	0.473564389422516	True
chr7_100308061_A_G_b38	PILRB	ENSG00000121716.20	rs28401739	4013	precentral gyrus, superior lateral aspect of gyrus	Cerebral Cortex	ieu-a-1239	Years of schooling	rs28401739	False	True	0.0003413571599734	1.67889119559661e-08	-0.0139682727151937	0.0024756776031806	8.382369999999999e-51	0.880567	0.0378482	1.71001531509029e-08	-0.0123	0.00218	0.929174531903662	0.260802187882305	True
chr20_49006883_G_T_b38	CSE1L	ENSG00000124207.16	rs6012579	4013	precentral gyrus, superior lateral aspect of gyrus	Cerebral Cortex	ieu-a-1239	Years of schooling	rs2426106	True	True	0.0036468551554222	2.60085358672846e-07	-0.0443175544270302	0.0086048674701192	4.39071e-08	-0.201049	0.0347797	2.4300208503569e-07	0.00891	0.00173	0.815678941249396	0.188294420784789	True
chr4_2944649_C_T_b38	GRK4	ENSG00000125388.19	rs2471349	4013	precentral gyrus, superior lateral aspect of gyrus	Cerebral Cortex	ieu-a-1239	Years of schooling	rs2995797	True	True	2.49007642623221e-07	7.10359083002052e-12	-0.0258515400939789	0.0037708891547133	9.92921e-11	-0.477341	0.0684128	7.35021427646795e-12	0.01234	0.0018	0.854385807333332	0.220820170510187	True
chr13_59750122_T_C_b38	DIAPH3	ENSG00000139734.17	rs7999384	4013	precentral gyrus, superior lateral aspect of gyrus	Cerebral Cortex	ieu-a-1239	Years of schooling	rs7999384	False	True	0.0002373919050097	1.06394193292906e-08	0.0351573322463433	0.0061461640611814	3.93942e-07	0.314017	0.0590792	1.13000404994067e-08	0.01104	0.00193	0.971537495083238	0.656974794960211	True
chr18_23551965_T_C_b38	C18orf8	ENSG00000141452.9	rs1652343	4013	precentral gyrus, superior lateral aspect of gyrus	Cerebral Cortex	ieu-a-1239	Years of schooling	rs1652343	False	True	8.119610986899159e-11	1.13074046247398e-15	0.0373507819805787	0.0046619918771647	2.45927e-13	0.364651	0.0451922	1.0899334970270701e-15	0.01362	0.0017	0.946286454392761	0.428157845485663	True
chr1_74200590_C_T_b38	LRRIQ3	ENSG00000162620.15	rs522042	4013	precentral gyrus, superior lateral aspect of gyrus	Cerebral Cortex	ieu-a-1239	Years of schooling	rs522042	False	True	1.02978280073525e-08	2.31165116052584e-13	-0.0147184071045255	0.0020081293802322	2.0052e-22	-0.846559	0.0729703	2.3501739060913897e-13	0.01246	0.0017	0.919002231472657	0.298481324821094	True
chr3_53075336_A_G_b38	RFT1	ENSG00000163933.9	rs2581800	4013	precentral gyrus, superior lateral aspect of gyrus	Cerebral Cortex	ieu-a-1239	Years of schooling	rs2581800	False	True	0.0294346852534123	3.24026687645903e-06	0.0109124359271389	0.0023442544516843	1.61283e-25	-0.729443	0.0570871	3.40996561713363e-06	-0.00796	0.00171	0.748424598330255	0.115806971140705	True
chr13_91340967_T_C_b38	GPC5	ENSG00000179399.14	rs76616232	4013	precentral gyrus, superior lateral aspect of gyrus	Cerebral Cortex	ieu-a-1239	Years of schooling	rs76616232	False	True	0.0010762671545164	6.17421966661787e-08	0.0556481909315547	0.0102791784693064	3.62025e-06	0.298662	0.0619934	5.97998369714251e-08	0.01662	0.00307	0.936102966647072	0.49824510919902	True
chr11_47602338_C_T_b38	MTCH2	ENSG00000109919.9	rs12363232	4014	precentral gyrus, inferior lateral aspect of gyrus	Cerebral Cortex	ieu-b-2	Alzheimer's disease	rs12363232	False	True	0.0001826718494096	7.70287883490527e-09	-0.200603189866778	0.0347374789792242	1.00576e-15	0.434689	0.0481681	7.68900246263787e-09	-0.0872	0.0151	0.966900213788189	0.475016682082206	True
chr14_30614542_C_A_b38	SCFD1	ENSG00000092108.20	rs229243	4014	precentral gyrus, inferior lateral aspect of gyrus	Cerebral Cortex	ieu-a-1085	Amyotrophic lateral sclerosis	rs229243	False	True	0.0101981250375496	9.69230237682114e-07	0.0590441264638875	0.0120552713271247	3.31017e-09	0.300228	0.0476334	9.69303988992184e-07	0.0177267	0.00361933	0.928605827217225	0.362773395302529	True
chr20_46095666_A_G_b38	CD40	ENSG00000101017.13	rs6131010	4014	precentral gyrus, inferior lateral aspect of gyrus	Cerebral Cortex	ebi-a-GCST005902	Major depressive disorder	rs6131010	False	True	0.0011878666848988	6.9039336240101e-08	-0.024533512716849	0.0045485890449856	3.01841e-06	0.295828	0.0608745	6.91034929404941e-08	-0.0072577	0.0013456	0.869156819585799	0.279434919250853	True
chr20_46095666_A_G_b38	CD40	ENSG00000101017.13	rs6131010	4014	precentral gyrus, inferior lateral aspect of gyrus	Cerebral Cortex	ieu-b-18	Multiple sclerosis	rs6131010	False	True	7.47209762576105e-08	1.89476466098992e-12	-0.435499682247793	0.0618430304095623	3.01841e-06	0.295828	0.0608745	1.89495979474355e-12	-0.128833	0.0182949	0.97890068883684	0.679589248573435	True
chr1_160195661_C_T_b38	CASQ1	ENSG00000143318.12	rs10908769	4014	precentral gyrus, inferior lateral aspect of gyrus	Cerebral Cortex	ieu-b-18	Multiple sclerosis	rs3747621	True	True	0.0046737810091705	3.43893945340572e-07	-0.225651510725992	0.0442657819252114	1.06044e-13	0.400569	0.0487471	3.43898277060043e-07	-0.090389	0.0177315	0.974486230991599	0.650704468265383	True
chr5_177361569_T_C_b38	RGS14	ENSG00000169220.17	rs4976646	4014	precentral gyrus, inferior lateral aspect of gyrus	Cerebral Cortex	ieu-b-18	Multiple sclerosis	rs4976646	False	True	0.0064210587825252	5.02820313796631e-07	-0.260372131576651	0.0518129417153826	2.33132e-09	-0.366752	0.0575577	5.02805477280639e-07	0.095492	0.0190025	0.901340521715335	0.199962746729567	True
chr7_23238664_G_T_b38	GPNMB	ENSG00000136235.15	rs858271	4014	precentral gyrus, inferior lateral aspect of gyrus	Cerebral Cortex	ieu-b-7	Parkinson's disease	rs858271	False	True	0.000278943095356	1.28640255578454e-08	0.115649056825527	0.0203326085679027	1.95443e-29	-0.85085	0.0595902	1.371987011638e-08	-0.0984	0.0173	0.955026481807954	0.576193253376715	True
chr3_136494468_T_C_b38	PCCB	ENSG00000114054.13	rs73226190	4014	precentral gyrus, inferior lateral aspect of gyrus	Cerebral Cortex	ieu-b-42	Schizophrenia	rs73226190	False	True	9.14267967351652e-05	3.42294882115458e-09	-0.187304950161465	0.0316933680913454	8.09018e-08	0.350231	0.0619519	3.46401688280654e-09	-0.0656	0.0111	0.963063996879337	0.481153396140175	True
chr1_8420956_T_G_b38	RERE	ENSG00000142599.17	rs301805	4014	precentral gyrus, inferior lateral aspect of gyrus	Cerebral Cortex	ieu-b-42	Schizophrenia	rs301805	False	True	0.0030695858615345	2.09269789547012e-07	0.252663811108358	0.0486742893553754	1.6445e-07	0.225992	0.0410647	2.34298765315062e-07	0.0571	0.011	0.946019396791837	0.411216497164615	True
chr3_63903259_G_C_b38	THOC7	ENSG00000163634.11	rs56293138	4014	precentral gyrus, inferior lateral aspect of gyrus	Cerebral Cortex	ieu-b-42	Schizophrenia	rs56293138	False	True	0.0001842192251672	7.80163228343892e-09	-0.222849764968841	0.0386041517305365	7.10735e-12	-0.308257	0.0412935	7.82798527413914e-09	0.068695	0.0119	0.996016903246701	0.902562768311254	True
chr16_30000297_C_T_b38	INO80E	ENSG00000169592.14	rs12921996	4014	precentral gyrus, inferior lateral aspect of gyrus	Cerebral Cortex	ieu-b-42	Schizophrenia	rs12921996	False	True	5.40838221170799e-05	1.96983352746093e-09	0.202867937169657	0.0338097719546391	2.5466e-08	-0.322392	0.0547094	2.01599755007086e-09	-0.065403	0.0109	0.926415051702741	0.277149646395483	True
chr2_48327816_G_A_b38	FOXN2	ENSG00000170802.15	rs79247094	4014	precentral gyrus, inferior lateral aspect of gyrus	Cerebral Cortex	ieu-b-42	Schizophrenia	rs79247094	False	True	0.0329943032709133	3.73841895158863e-06	-0.13804872680708	0.0298456695434113	4.1066599999999996e-27	0.599752	0.0448043	3.53801768966855e-06	-0.082795	0.0179	0.965587145962772	0.696301388011482	True
chr9_129106712_A_G_b38	CRAT	ENSG00000095321.16	rs3124499	4014	precentral gyrus, inferior lateral aspect of gyrus	Cerebral Cortex	ebi-a-GCST006250	Cognitive function	rs3124499	False	True	5.40838221170799e-05	1.8666412082542902e-09	-0.0722577802513798	0.0120249138104293	8.51212e-07	-0.258732	0.0502799	1.8650049979751603e-09	0.0186954	0.00311123	0.765948413343668	0.120500574398812	True
chr10_100267650_C_T_b38	CWF19L1	ENSG00000095485.16	rs12784396	4014	precentral gyrus, inferior lateral aspect of gyrus	Cerebral Cortex	ebi-a-GCST006250	Cognitive function	rs12784396	False	True	0.0473232183072001	5.8156509643539e-06	0.0139473733761163	0.0030768642887918	9.846479999999999e-42	0.902851	0.0469463	5.80898158867295e-06	0.0125924	0.00277795	0.959245071592083	0.571999302112526	True
chr22_41108045_C_G_b38	L3MBTL2	ENSG00000100395.14	rs5758231	4014	precentral gyrus, inferior lateral aspect of gyrus	Cerebral Cortex	ebi-a-GCST006250	Cognitive function	rs5758231	False	True	0.0202106456975412	2.12656680725474e-06	-0.0490362125097761	0.0103429912151471	3.49802e-14	0.274905	0.0326817	2.13000194493808e-06	-0.0134803	0.00284334	0.91714668406824	0.305922146751267	True
chr8_65596559_C_T_b38	ARMC1	ENSG00000104442.9	rs113093627	4014	precentral gyrus, inferior lateral aspect of gyrus	Cerebral Cortex	ebi-a-GCST006250	Cognitive function	rs113093627	False	True	0.0079627575594101	6.8706098813587e-07	-0.0270155056825685	0.0054412050308016	1.5952700000000002e-24	0.514908	0.0415281	6.87400747395236e-07	-0.0139105	0.00280172	0.836725896220835	0.245113116461451	True
chr11_47602338_C_T_b38	MTCH2	ENSG00000109919.9	rs12363232	4014	precentral gyrus, inferior lateral aspect of gyrus	Cerebral Cortex	ebi-a-GCST006250	Cognitive function	rs12363232	False	True	0.0007700935379805	4.25372745526185e-08	-0.0364386952510876	0.0066494206202595	1.00576e-15	0.434689	0.0481681	4.24502253432729e-08	-0.0158395	0.00289043	0.963680483968471	0.428511930610323	True
chr20_49006883_G_T_b38	CSE1L	ENSG00000124207.16	rs6012579	4014	precentral gyrus, inferior lateral aspect of gyrus	Cerebral Cortex	ebi-a-GCST006250	Cognitive function	rs3091529	True	True	1.4252005535590798e-11	1.75145927732527e-16	-0.117429482665783	0.0142546493807729	2.79404e-07	-0.193144	0.0358362	1.75388050184176e-16	0.0226808	0.0027532	0.91729390367636	0.368135766774049	True
chr15_40448514_A_G_b38	C15orf57	ENSG00000128891.15	rs1659563	4014	precentral gyrus, inferior lateral aspect of gyrus	Cerebral Cortex	ebi-a-GCST006250	Cognitive function	rs1659563	False	True	0.0273750594986867	2.98295305722074e-06	0.0244708741562136	0.0052377837937268	4.22588e-11	0.538199	0.0754104	2.98600135180294e-06	0.0131702	0.00281897	0.76716404594735	0.124590442718659	True
chr17_36484820_G_A_b38	DHRS11	ENSG00000278535.4	rs34713024	4014	precentral gyrus, inferior lateral aspect of gyrus	Cerebral Cortex	ebi-a-GCST006250	Cognitive function	rs34713024	False	True	0.0028511212666942	1.90868656675722e-07	-0.0242597557837416	0.0046581553454473	4.29417e-27	-0.602335	0.0450222	1.90998519111227e-07	0.0146125	0.00280577	0.847765859565998	0.0943020467309828	True
chr1_212342271_C_T_b38	TMEM206	ENSG00000065600.12	rs1774249	4014	precentral gyrus, inferior lateral aspect of gyrus	Cerebral Cortex	ieu-a-1239	Years of schooling	rs1774249	False	True	0.0131210246940314	1.3237258940967e-06	0.032651940234743	0.0067516278289129	7.97561e-09	-0.262159	0.0427806	1.34998828572225e-06	-0.00856	0.00177	0.953011794598828	0.508209623795424	True
chr18_46960413_C_G_b38	PIAS2	ENSG00000078043.15	rs12386118	4014	precentral gyrus, inferior lateral aspect of gyrus	Cerebral Cortex	ieu-a-1239	Years of schooling	rs12386118	False	True	0.0033431361049717	2.34607322487875e-07	0.0263690110427691	0.0051007928600831	4.48204e-11	0.335242	0.0470449	2.21998479543701e-07	0.00884	0.00171	0.927711116915937	0.392184290474197	True
chr20_46095666_A_G_b38	CD40	ENSG00000101017.13	rs6131010	4014	precentral gyrus, inferior lateral aspect of gyrus	Cerebral Cortex	ieu-a-1239	Years of schooling	rs6131010	False	True	0.0012103804141893	7.10082396245686e-08	0.035155563367903	0.0065240612788512	3.01841e-06	0.295828	0.0608745	7.46998964859536e-08	0.0104	0.00193	0.987557286016505	0.830539676007211	True
chr10_101969833_C_T_b38	NPM3	ENSG00000107833.10	rs3922860	4014	precentral gyrus, inferior lateral aspect of gyrus	Cerebral Cortex	ieu-a-1239	Years of schooling	rs3922860	False	True	1.43611979640359e-15	1.00743574022361e-20	-0.0678428901491283	0.0072673808023524	7.25327e-06	0.23805	0.05114	9.60063590945344e-21	-0.01615	0.00173	0.956436576930382	0.397781107844942	True
chr7_100308061_A_G_b38	PILRB	ENSG00000121716.20	rs28401739	4014	precentral gyrus, inferior lateral aspect of gyrus	Cerebral Cortex	ieu-a-1239	Years of schooling	rs28401739	False	True	0.0003413571599734	1.6788911955966e-08	-0.0138907711071961	0.0024619415458282	9.9619e-52	0.88548	0.037361	1.71001531509029e-08	-0.0123	0.00218	0.929174531903662	0.260802187882305	True
chr20_49006883_G_T_b38	CSE1L	ENSG00000124207.16	rs6012579	4014	precentral gyrus, inferior lateral aspect of gyrus	Cerebral Cortex	ieu-a-1239	Years of schooling	rs2426106	True	True	0.0036468551554222	2.60085358672845e-07	-0.0461313838379655	0.0089570475914343	2.79404e-07	-0.193144	0.0358362	2.4300208503569e-07	0.00891	0.00173	0.810501359366375	0.18589121564858	True
chr4_2944649_C_T_b38	GRK4	ENSG00000125388.19	rs2471349	4014	precentral gyrus, inferior lateral aspect of gyrus	Cerebral Cortex	ieu-a-1239	Years of schooling	rs2995797	True	True	2.49007642623221e-07	7.10359083002052e-12	-0.0245635197891598	0.0035830093695695	2.24602e-12	-0.502371	0.0654651	7.35021427646795e-12	0.01234	0.0018	0.870152688044652	0.244528614709702	True
chr13_59750122_T_C_b38	DIAPH3	ENSG00000139734.17	rs7999384	4014	precentral gyrus, inferior lateral aspect of gyrus	Cerebral Cortex	ieu-a-1239	Years of schooling	rs7999384	False	True	0.0002373919050097	1.06394193292906e-08	0.0339310192214306	0.0059317814399783	1.59478e-07	0.325366	0.0590517	1.13000404994067e-08	0.01104	0.00193	0.972633316699603	0.663031153048843	True
chr18_23551965_T_C_b38	C18orf8	ENSG00000141452.9	rs1652343	4014	precentral gyrus, inferior lateral aspect of gyrus	Cerebral Cortex	ieu-a-1239	Years of schooling	rs1652343	False	True	8.119610986899159e-11	1.13074046247398e-15	0.0368691038533898	0.0046018705250192	3.0215e-13	0.369415	0.0459905	1.0899334970270701e-15	0.01362	0.0017	0.948051259616777	0.436814587622364	True
chr1_74200590_C_T_b38	LRRIQ3	ENSG00000162620.15	rs522042	4014	precentral gyrus, inferior lateral aspect of gyrus	Cerebral Cortex	ieu-a-1239	Years of schooling	rs522042	False	True	1.02978280073525e-08	2.31165116052584e-13	-0.0146143957662823	0.0019939384271813	1.22044e-22	-0.852584	0.0729743	2.3501739060913897e-13	0.01246	0.0017	0.91972145481163	0.300516689498746	True
chr3_53075336_A_G_b38	RFT1	ENSG00000163933.9	rs2581800	4014	precentral gyrus, inferior lateral aspect of gyrus	Cerebral Cortex	ieu-a-1239	Years of schooling	rs2581800	False	True	0.0294346852534123	3.24026687645906e-06	0.0106719150322504	0.0022925847619532	2.63858e-26	-0.745883	0.057036	3.40996561713363e-06	-0.00796	0.00171	0.744432158005399	0.113664443429712	True
chr13_91340967_T_C_b38	GPC5	ENSG00000179399.14	rs76616232	4014	precentral gyrus, inferior lateral aspect of gyrus	Cerebral Cortex	ieu-a-1239	Years of schooling	rs76616232	False	True	0.0010762671545164	6.17421966661784e-08	0.0534463574795958	0.0098724619411768	1.87871e-06	0.310966	0.0625928	5.97998369714251e-08	0.01662	0.00307	0.941444952491892	0.507281285239161	True
chr20_3132806_T_C_b38	UBOX5	ENSG00000185019.16	rs6051594	4014	precentral gyrus, inferior lateral aspect of gyrus	Cerebral Cortex	ieu-a-1239	Years of schooling	rs306757	True	True	0.0306705107504352	3.41615378266423e-06	0.0236641419157591	0.0050955634052182	9.95309e-08	-0.347361	0.0619213	3.29997006285229e-06	-0.00822	0.00177	0.950155941889718	0.563182361794103	True
chr11_47602338_C_T_b38	MTCH2	ENSG00000109919.9	rs12363232	4023	superior frontal gyrus, medial bank of gyrus	Cerebral Cortex	ieu-b-2	Alzheimer's disease	rs12363232	False	True	0.0001826718494096	7.70287883490527e-09	-0.196449933427804	0.0340182797564201	7.31196e-16	0.443879	0.0488912	7.68900246263787e-09	-0.0872	0.0151	0.967250672785659	0.477762426694015	True
chr14_30614542_C_A_b38	SCFD1	ENSG00000092108.20	rs229243	4023	superior frontal gyrus, medial bank of gyrus	Cerebral Cortex	ieu-a-1085	Amyotrophic lateral sclerosis	rs229243	False	True	0.0101981250375496	9.69230237682114e-07	0.0595701280676934	0.0121626671416138	1.24946e-08	0.297577	0.049287	9.69303988992184e-07	0.0177267	0.00361933	0.928521474643087	0.362485203309216	True
chr20_46095666_A_G_b38	CD40	ENSG00000101017.13	rs6131010	4023	superior frontal gyrus, medial bank of gyrus	Cerebral Cortex	ebi-a-GCST005902	Major depressive disorder	rs6131010	False	True	0.0011878666848988	6.9039336240101e-08	-0.025285686413869	0.0046880443719776	5.00017e-06	0.287028	0.060523	6.91034929404941e-08	-0.0072577	0.0013456	0.852579407563238	0.253563393942613	True
chr20_46095666_A_G_b38	CD40	ENSG00000101017.13	rs6131010	4023	superior frontal gyrus, medial bank of gyrus	Cerebral Cortex	ieu-b-18	Multiple sclerosis	rs6131010	False	True	7.47209762576105e-08	1.89476466098993e-12	-0.448851679975473	0.0637390777206405	5.00017e-06	0.287028	0.060523	1.89495979474355e-12	-0.128833	0.0182949	0.980159165129189	0.695111278532537	True
chr1_160195661_C_T_b38	CASQ1	ENSG00000143318.12	rs10908769	4023	superior frontal gyrus, medial bank of gyrus	Cerebral Cortex	ieu-b-18	Multiple sclerosis	rs3747621	True	True	0.0046737810091705	3.4389394534057e-07	-0.236086443227882	0.0463127899201805	4.96844e-13	0.382864	0.0481948	3.43898277060043e-07	-0.090389	0.0177315	0.974480481998147	0.650651155907943	True
chr5_177361569_T_C_b38	RGS14	ENSG00000169220.17	rs4976646	4023	superior frontal gyrus, medial bank of gyrus	Cerebral Cortex	ieu-b-18	Multiple sclerosis	rs4976646	False	True	0.0064210587825252	5.02820313796631e-07	-0.267946181797775	0.0533201453484294	4.95705e-11	-0.356385	0.0501438	5.02805477280639e-07	0.095492	0.0190025	0.946659991217511	0.327139321983869	True
chr7_23238664_G_T_b38	GPNMB	ENSG00000136235.15	rs858271	4023	superior frontal gyrus, medial bank of gyrus	Cerebral Cortex	ieu-b-7	Parkinson's disease	rs858271	False	True	0.000278943095356	1.28640255578453e-08	0.115097007828702	0.0202355511731356	4.3877000000000004e-29	-0.854931	0.0604497	1.371987011638e-08	-0.0984	0.0173	0.957274199800738	0.589231087933293	True
chr3_136392816_G_T_b38	PCCB	ENSG00000114054.13	rs834304	4023	superior frontal gyrus, medial bank of gyrus	Cerebral Cortex	ieu-b-42	Schizophrenia	rs834304	False	True	0.0004215793108751	2.14464245066521e-08	-0.162567231614562	0.0290303340599714	8.27948e-09	0.378914	0.0619091	2.44202440576282e-08	-0.061599	0.011	0.957150011137857	0.444961259834681	True
chr3_63940985_G_A_b38	THOC7	ENSG00000163634.11	rs7615475	4023	superior frontal gyrus, medial bank of gyrus	Cerebral Cortex	ieu-b-42	Schizophrenia	rs7615475	False	True	0.0001759453004582	7.2089545185514515e-09	-0.233928151823849	0.040430149142328	4.44858e-11	-0.289388	0.0406022	7.73392578048999e-09	0.067696	0.0117	0.99599060492063	0.909869887523682	True
chr16_30000297_C_T_b38	INO80E	ENSG00000169592.14	rs12921996	4023	superior frontal gyrus, medial bank of gyrus	Cerebral Cortex	ieu-b-42	Schizophrenia	rs12921996	False	True	5.40838221170799e-05	1.96983352746094e-09	0.197638718489553	0.0329382754848575	8.92541e-09	-0.330922	0.0542015	2.01599755007086e-09	-0.065403	0.0109	0.924005835307502	0.270036446136183	True
chr2_48327816_G_A_b38	FOXN2	ENSG00000170802.15	rs79247094	4023	superior frontal gyrus, medial bank of gyrus	Cerebral Cortex	ieu-b-42	Schizophrenia	rs79247094	False	True	0.0329943032709133	3.73841895158861e-06	-0.139693836059046	0.0302013366200486	1.6612e-27	0.592689	0.0437845	3.53801768966855e-06	-0.082795	0.0179	0.965587153760058	0.696301438170519	True
chr10_100267650_C_T_b38	CWF19L1	ENSG00000095485.16	rs12784396	4023	superior frontal gyrus, medial bank of gyrus	Cerebral Cortex	ebi-a-GCST006250	Cognitive function	rs12784396	False	True	0.0473232183072001	5.81565096435392e-06	0.0140426395576798	0.0030978805119958	1.0004999999999996e-40	0.896726	0.0476812	5.80898158867295e-06	0.0125924	0.00277795	0.95923676511681	0.5719471665548	True
chr8_65596559_C_T_b38	ARMC1	ENSG00000104442.9	rs113093627	4023	superior frontal gyrus, medial bank of gyrus	Cerebral Cortex	ebi-a-GCST006250	Cognitive function	rs113093627	False	True	0.0079627575594101	6.8706098813587e-07	-0.0275200952782279	0.0055428346459808	8.49593e-25	0.505467	0.0404274	6.87400747395236e-07	-0.0139105	0.00280172	0.8333848355229	0.240652455062731	True
chr11_47602338_C_T_b38	MTCH2	ENSG00000109919.9	rs12363232	4023	superior frontal gyrus, medial bank of gyrus	Cerebral Cortex	ebi-a-GCST006250	Cognitive function	rs12363232	False	True	0.0007700935379805	4.25372745526189e-08	-0.0356842743180011	0.0065117520765794	7.31196e-16	0.443879	0.0488912	4.24502253432729e-08	-0.0158395	0.00289043	0.967580695493641	0.457538774620059	True
chr20_49006883_G_T_b38	CSE1L	ENSG00000124207.16	rs6012579	4023	superior frontal gyrus, medial bank of gyrus	Cerebral Cortex	ebi-a-GCST006250	Cognitive function	rs3091529	True	True	1.4252005535590798e-11	1.7514592773253e-16	-0.114410815173527	0.0138882163034705	8.46024e-08	-0.19824	0.0351248	1.75388050184176e-16	0.0226808	0.0027532	0.922532954538948	0.374138508079756	True
chr15_40448514_A_G_b38	C15orf57	ENSG00000128891.15	rs1659563	4023	superior frontal gyrus, medial bank of gyrus	Cerebral Cortex	ebi-a-GCST006250	Cognitive function	rs1659563	False	True	0.0273750594986867	2.98295305722074e-06	0.0253605202197493	0.0054282050146441	2.06035e-10	0.519319	0.0759276	2.98600135180294e-06	0.0131702	0.00281897	0.767137940085135	0.124574502066728	True
chr17_36484820_G_A_b38	DHRS11	ENSG00000278535.4	rs34713024	4023	superior frontal gyrus, medial bank of gyrus	Cerebral Cortex	ebi-a-GCST006250	Cognitive function	rs34713024	False	True	0.0028511212666942	1.90868656675721e-07	-0.0236674937804499	0.0045444341505131	1.48479e-27	-0.617408	0.0455478	1.90998519111227e-07	0.0146125	0.00280577	0.852429485788599	0.097474838769804	True
chr1_212342271_C_T_b38	TMEM206	ENSG00000065600.12	rs1774249	4023	superior frontal gyrus, medial bank of gyrus	Cerebral Cortex	ieu-a-1239	Years of schooling	rs1774249	False	True	0.0131210246940314	1.32372589409671e-06	0.0340506782290465	0.0070408528581089	1.74372e-08	-0.25139	0.0421083	1.34998828572225e-06	-0.00856	0.00177	0.952762841374976	0.506860430140961	True
chr18_46960413_C_G_b38	PIAS2	ENSG00000078043.15	rs12386118	4023	superior frontal gyrus, medial bank of gyrus	Cerebral Cortex	ieu-a-1239	Years of schooling	rs12386118	False	True	0.0033431361049717	2.34607322487875e-07	0.0259679982609666	0.0050232213830602	2.25191e-11	0.340419	0.0469315	2.21998479543701e-07	0.00884	0.00171	0.92730735110855	0.390753398317083	True
chr20_46095666_A_G_b38	CD40	ENSG00000101017.13	rs6131010	4023	superior frontal gyrus, medial bank of gyrus	Cerebral Cortex	ieu-a-1239	Years of schooling	rs6131010	False	True	0.0012103804141893	7.1008239624569e-08	0.0362333988321697	0.006724082667893	5.00017e-06	0.287028	0.060523	7.46998964859536e-08	0.0104	0.00193	0.987817691127363	0.834345843397297	True
chr10_101969833_C_T_b38	NPM3	ENSG00000107833.10	rs3922860	4023	superior frontal gyrus, medial bank of gyrus	Cerebral Cortex	ieu-a-1239	Years of schooling	rs3922860	False	True	1.43611979640359e-15	1.00743574022361e-20	-0.0712722201627566	0.0076347331815213	1.3922e-05	0.226596	0.0503701	9.60063590945344e-21	-0.01615	0.00173	0.957865047536588	0.426056015450698	True
chr7_100308061_A_G_b38	PILRB	ENSG00000121716.20	rs28401739	4023	superior frontal gyrus, medial bank of gyrus	Cerebral Cortex	ieu-a-1239	Years of schooling	rs28401739	False	True	0.0003413571599734	1.6788911955966e-08	-0.0142409569923099	0.0025240070116451	1.41125e-49	0.863706	0.0380547	1.71001531509029e-08	-0.0123	0.00218	0.929174531903662	0.260802187882305	True
chr20_49006883_G_T_b38	CSE1L	ENSG00000124207.16	rs6012579	4023	superior frontal gyrus, medial bank of gyrus	Cerebral Cortex	ieu-a-1239	Years of schooling	rs2426106	True	True	0.0036468551554222	2.60085358672845e-07	-0.0449455205811138	0.0087267958030669	8.46024e-08	-0.19824	0.0351248	2.4300208503569e-07	0.00891	0.00173	0.820917044831668	0.191082336968976	True
chr4_2944649_C_T_b38	GRK4	ENSG00000125388.19	rs2471349	4023	superior frontal gyrus, medial bank of gyrus	Cerebral Cortex	ieu-a-1239	Years of schooling	rs2995797	True	True	2.49007642623221e-07	7.10359083002061e-12	-0.0256162216695798	0.0037365639388366	2.78352e-11	-0.481726	0.0667732	7.35021427646795e-12	0.01234	0.0018	0.866735356533851	0.239045134381026	True
chr13_59750122_T_C_b38	DIAPH3	ENSG00000139734.17	rs7999384	4023	superior frontal gyrus, medial bank of gyrus	Cerebral Cortex	ieu-a-1239	Years of schooling	rs7999384	False	True	0.0002373919050097	1.06394193292906e-08	0.035770292512863	0.0062533210642958	7.48304e-07	0.308636	0.0596468	1.13000404994067e-08	0.01104	0.00193	0.968849839858909	0.639454626633838	True
chr18_23551965_T_C_b38	C18orf8	ENSG00000141452.9	rs1652343	4023	superior frontal gyrus, medial bank of gyrus	Cerebral Cortex	ieu-a-1239	Years of schooling	rs1652343	False	True	8.119610986899159e-11	1.13074046247398e-15	0.0376363696654176	0.0046976379171226	6.54538e-13	0.361884	0.0458372	1.0899334970270701e-15	0.01362	0.0017	0.952064725569162	0.457733661405301	True
chr1_74200590_C_T_b38	LRRIQ3	ENSG00000162620.15	rs522042	4023	superior frontal gyrus, medial bank of gyrus	Cerebral Cortex	ieu-a-1239	Years of schooling	rs522042	False	True	1.02978280073525e-08	2.31165116052582e-13	-0.0148608081369484	0.002027558092521	3.83897e-22	-0.838447	0.072945	2.3501739060913897e-13	0.01246	0.0017	0.917580678899914	0.294529356658083	True
chr3_53075336_A_G_b38	RFT1	ENSG00000163933.9	rs2581800	4023	superior frontal gyrus, medial bank of gyrus	Cerebral Cortex	ieu-a-1239	Years of schooling	rs2581800	False	True	0.0294346852534123	3.24026687645905e-06	0.0108138656580971	0.0023230791803198	3.68015e-26	-0.736092	0.0565256	3.40996561713363e-06	-0.00796	0.00171	0.745287424978306	0.114118631609523	True
chr15_65774280_G_C_b38	DENND4A	ENSG00000174485.15	rs28552840	4023	superior frontal gyrus, medial bank of gyrus	Cerebral Cortex	ieu-a-1239	Years of schooling	rs28498859	True	True	0.0066666653515841	5.30540537563478e-07	0.0423832149014002	0.008451414876172	1.65734e-05	0.23783	0.0533703	5.31998000482691e-07	0.01008	0.00201	0.816089317773544	0.208261186291692	True
chr13_91340967_T_C_b38	GPC5	ENSG00000179399.14	rs76616232	4023	superior frontal gyrus, medial bank of gyrus	Cerebral Cortex	ieu-a-1239	Years of schooling	rs76616232	False	True	0.0010762671545164	6.17421966661784e-08	0.0600513797003212	0.0110925232057753	1.51507e-05	0.276763	0.0618041	5.97998369714251e-08	0.01662	0.00307	0.893312613959671	0.400775171005848	True
chr11_47602338_C_T_b38	MTCH2	ENSG00000109919.9	rs12363232	4024	superior frontal gyrus, lateral bank of gyrus	Cerebral Cortex	ieu-b-2	Alzheimer's disease	rs12363232	False	True	0.0001826718494096	7.70287883490527e-09	-0.199038588834666	0.0344665446261864	1.13125e-15	0.438106	0.0486551	7.68900246263787e-09	-0.0872	0.0151	0.9664692232584	0.471680287541809	True
chr14_30614542_C_A_b38	SCFD1	ENSG00000092108.20	rs229243	4024	superior frontal gyrus, lateral bank of gyrus	Cerebral Cortex	ieu-a-1085	Amyotrophic lateral sclerosis	rs229243	False	True	0.0101981250375496	9.69230237682114e-07	0.0591436092658888	0.0120755831217491	4.83695e-09	0.299723	0.0481267	9.69303988992184e-07	0.0177267	0.00361933	0.928656384697016	0.362949889728817	True
chr1_160195661_C_T_b38	CASQ1	ENSG00000143318.12	rs10908769	4024	superior frontal gyrus, lateral bank of gyrus	Cerebral Cortex	ieu-b-18	Multiple sclerosis	rs3747621	True	True	0.0046737810091705	3.4389394534057e-07	-0.232874312434786	0.0456826701361605	4.27232e-13	0.388145	0.048695	3.43898277060043e-07	-0.090389	0.0177315	0.974480009758365	0.650646777029287	True
chr5_177361569_T_C_b38	RGS14	ENSG00000169220.17	rs4976646	4024	superior frontal gyrus, lateral bank of gyrus	Cerebral Cortex	ieu-b-18	Multiple sclerosis	rs4976646	False	True	0.0064210587825252	5.02820313796634e-07	-0.274511156723068	0.0546265473089903	5.44298e-10	-0.347862	0.052276	5.02805477280639e-07	0.095492	0.0190025	0.914886251586564	0.227252760672053	True
chr7_23238664_G_T_b38	GPNMB	ENSG00000136235.15	rs858271	4024	superior frontal gyrus, lateral bank of gyrus	Cerebral Cortex	ieu-b-7	Parkinson's disease	rs858271	False	True	0.000278943095356	1.28640255578454e-08	0.114528871983724	0.0201356655012035	2.3993200000000002e-29	-0.859172	0.0603183	1.371987011638e-08	-0.0984	0.0173	0.955797157101073	0.58060490026933	True
chr3_136392816_G_T_b38	PCCB	ENSG00000114054.13	rs834304	4024	superior frontal gyrus, lateral bank of gyrus	Cerebral Cortex	ieu-b-42	Schizophrenia	rs834304	False	True	0.0004215793108751	2.1446424506652e-08	-0.158958597838541	0.0283859247102055	3.87775e-09	0.387516	0.061789	2.44202440576282e-08	-0.061599	0.011	0.96038448158606	0.465018225201752	True
chr3_63940985_G_A_b38	THOC7	ENSG00000163634.11	rs7615475	4024	superior frontal gyrus, lateral bank of gyrus	Cerebral Cortex	ieu-b-42	Schizophrenia	rs7615475	False	True	0.0001759453004582	7.2089545185514515e-09	-0.233020670189147	0.040273307746588	3.40193e-11	-0.290515	0.0404775	7.73392578048999e-09	0.067696	0.0117	0.995983003352703	0.909713778646506	True
chr16_30000297_C_T_b38	INO80E	ENSG00000169592.14	rs12921996	4024	superior frontal gyrus, lateral bank of gyrus	Cerebral Cortex	ieu-b-42	Schizophrenia	rs12921996	False	True	5.40838221170799e-05	1.96983352746093e-09	0.197454940675663	0.0329076472541738	1.03398e-08	-0.33123	0.0545161	2.01599755007086e-09	-0.065403	0.0109	0.922813386445947	0.266743763708602	True
chr2_48327816_G_A_b38	FOXN2	ENSG00000170802.15	rs79247094	4024	superior frontal gyrus, lateral bank of gyrus	Cerebral Cortex	ieu-b-42	Schizophrenia	rs79247094	False	True	0.0329943032709133	3.73841895158861e-06	-0.140978291777983	0.0304790316181641	7.80517e-27	0.587289	0.0442255	3.53801768966855e-06	-0.082795	0.0179	0.965587109782316	0.696301155266822	True
chr10_100267650_C_T_b38	CWF19L1	ENSG00000095485.16	rs12784396	4024	superior frontal gyrus, lateral bank of gyrus	Cerebral Cortex	ebi-a-GCST006250	Cognitive function	rs12784396	False	True	0.0473232183072001	5.81565096435392e-06	0.0140929780207113	0.003108985443016	2.43379e-41	0.893523	0.0468665	5.80898158867295e-06	0.0125924	0.00277795	0.959247148189199	0.572012337209948	True
chr22_37742372_G_C_b38	TRIOBP	ENSG00000100106.19	rs4396807	4024	superior frontal gyrus, lateral bank of gyrus	Cerebral Cortex	ebi-a-GCST006250	Cognitive function	rs4396807	False	True	0.0006753309921204	3.58816920059931e-08	0.0830253901405403	0.0150681063736588	1.23064e-08	-0.189483	0.0313676	3.5820364432466e-08	-0.0157319	0.00285515	0.969583752676541	0.623992556040804	True
chr8_65596559_C_T_b38	ARMC1	ENSG00000104442.9	rs113093627	4024	superior frontal gyrus, lateral bank of gyrus	Cerebral Cortex	ebi-a-GCST006250	Cognitive function	rs113093627	False	True	0.0079627575594101	6.87060988135867e-07	-0.0270169748290864	0.005441500932256	7.64973e-25	0.51488	0.0411232	6.87400747395236e-07	-0.0139105	0.00280172	0.834084209710322	0.241575630780697	True
chr11_47602338_C_T_b38	MTCH2	ENSG00000109919.9	rs12363232	4024	superior frontal gyrus, lateral bank of gyrus	Cerebral Cortex	ebi-a-GCST006250	Cognitive function	rs12363232	False	True	0.0007700935379805	4.25372745526187e-08	-0.0361544922918198	0.0065975585817131	1.13125e-15	0.438106	0.0486551	4.24502253432729e-08	-0.0158395	0.00289043	0.964978106011945	0.437777130052062	True
chr20_49006883_G_T_b38	CSE1L	ENSG00000124207.16	rs6012579	4024	superior frontal gyrus, lateral bank of gyrus	Cerebral Cortex	ebi-a-GCST006250	Cognitive function	rs3091529	True	True	1.4252005535590798e-11	1.75145927732527e-16	-0.119104958855624	0.0144580337872255	2.33841e-07	-0.190427	0.0350826	1.75388050184176e-16	0.0226808	0.0027532	0.917437602026226	0.369213001814115	True
chr15_40448514_A_G_b38	C15orf57	ENSG00000128891.15	rs1659563	4024	superior frontal gyrus, lateral bank of gyrus	Cerebral Cortex	ebi-a-GCST006250	Cognitive function	rs1659563	False	True	0.0273750594986867	2.98295305722074e-06	0.0248724292270212	0.0053237332628279	7.98687e-11	0.52951	0.0754483	2.98600135180294e-06	0.0131702	0.00281897	0.767161311185057	0.124588772688947	True
chr17_36484820_G_A_b38	DHRS11	ENSG00000278535.4	rs34713024	4024	superior frontal gyrus, lateral bank of gyrus	Cerebral Cortex	ebi-a-GCST006250	Cognitive function	rs34713024	False	True	0.0028511212666942	1.90868656675721e-07	-0.0237332649014044	0.0045570629709093	2.47208e-27	-0.615697	0.0457074	1.90998519111227e-07	0.0146125	0.00280577	0.834189663378195	0.0859771272644264	True
chr1_212342271_C_T_b38	TMEM206	ENSG00000065600.12	rs1774249	4024	superior frontal gyrus, lateral bank of gyrus	Cerebral Cortex	ieu-a-1239	Years of schooling	rs1774249	False	True	0.0131210246940314	1.32372589409671e-06	0.0349287958542457	0.0072224262455624	4.36411e-08	-0.24507	0.0423857	1.34998828572225e-06	-0.00856	0.00177	0.952490440972778	0.50543670627142	True
chr18_46960413_C_G_b38	PIAS2	ENSG00000078043.15	rs12386118	4024	superior frontal gyrus, lateral bank of gyrus	Cerebral Cortex	ieu-a-1239	Years of schooling	rs12386118	False	True	0.0033431361049717	2.34607322487875e-07	0.026852732204749	0.0051943633563485	4.99754e-11	0.329203	0.0463292	2.21998479543701e-07	0.00884	0.00171	0.927144813323654	0.390180440575564	True
chr10_101969833_C_T_b38	NPM3	ENSG00000107833.10	rs3922860	4024	superior frontal gyrus, lateral bank of gyrus	Cerebral Cortex	ieu-a-1239	Years of schooling	rs3922860	False	True	1.43611979640359e-15	1.00743574022361e-20	-0.0689861386984473	0.0073898464364281	1.05434e-05	0.234105	0.0512751	9.60063590945344e-21	-0.01615	0.00173	0.954261720559618	0.385850310742356	True
chr7_100308061_A_G_b38	PILRB	ENSG00000121716.20	rs28401739	4024	superior frontal gyrus, lateral bank of gyrus	Cerebral Cortex	ieu-a-1239	Years of schooling	rs28401739	False	True	0.0003413571599734	1.67889119559661e-08	-0.0140169662270885	0.0024843078353701	7.222589999999999e-51	0.877508	0.0376677	1.71001531509029e-08	-0.0123	0.00218	0.929174531903662	0.260802187882305	True
chr20_49006883_G_T_b38	CSE1L	ENSG00000124207.16	rs6012579	4024	superior frontal gyrus, lateral bank of gyrus	Cerebral Cortex	ieu-a-1239	Years of schooling	rs2426106	True	True	0.0036468551554222	2.60085358672845e-07	-0.0467895834099156	0.0090848461615212	2.33841e-07	-0.190427	0.0350826	2.4300208503569e-07	0.00891	0.00173	0.812653811324318	0.188341994674923	True
chr4_2944649_C_T_b38	GRK4	ENSG00000125388.19	rs2471349	4024	superior frontal gyrus, lateral bank of gyrus	Cerebral Cortex	ieu-a-1239	Years of schooling	rs2995797	True	True	2.49007642623221e-07	7.10359083002061e-12	-0.0254794430036836	0.0037166124316556	1.88245e-11	-0.484312	0.0664665	7.35021427646795e-12	0.01234	0.0018	0.880909736062097	0.263230428726412	True
chr13_59750122_T_C_b38	DIAPH3	ENSG00000139734.17	rs7999384	4024	superior frontal gyrus, lateral bank of gyrus	Cerebral Cortex	ieu-a-1239	Years of schooling	rs7999384	False	True	0.0002373919050097	1.06394193292906e-08	0.0335389008718899	0.0058632317647416	1.17992e-07	0.32917	0.0590568	1.13000404994067e-08	0.01104	0.00193	0.972045862316297	0.657464263560676	True
chr18_23551965_T_C_b38	C18orf8	ENSG00000141452.9	rs1652343	4024	superior frontal gyrus, lateral bank of gyrus	Cerebral Cortex	ieu-a-1239	Years of schooling	rs1652343	False	True	8.119610986899159e-11	1.13074046247398e-15	0.0366417635395621	0.0045734947149233	1.36525e-13	0.371707	0.0454809	1.0899334970270701e-15	0.01362	0.0017	0.948956756199099	0.441380522111538	True
chr1_74200590_C_T_b38	LRRIQ3	ENSG00000162620.15	rs522042	4024	superior frontal gyrus, lateral bank of gyrus	Cerebral Cortex	ieu-a-1239	Years of schooling	rs522042	False	True	1.02978280073525e-08	2.31165116052585e-13	-0.0147057261453884	0.0020063992333194	2.28799e-22	-0.847289	0.0731705	2.3501739060913897e-13	0.01246	0.0017	0.91761479841098	0.294623125626159	True
chr3_53075336_A_G_b38	RFT1	ENSG00000163933.9	rs2581800	4024	superior frontal gyrus, lateral bank of gyrus	Cerebral Cortex	ieu-a-1239	Years of schooling	rs2581800	False	True	0.0294346852534123	3.24026687645905e-06	0.0106716145777473	0.0022925202170788	1.03733e-26	-0.745904	0.0563703	3.40996561713363e-06	-0.00796	0.00171	0.745291285092673	0.114120687372923	True
chr15_65774280_G_C_b38	DENND4A	ENSG00000174485.15	rs28552840	4024	superior frontal gyrus, lateral bank of gyrus	Cerebral Cortex	ieu-a-1239	Years of schooling	rs28498859	True	True	0.0066666653515841	5.30540537563478e-07	0.0431141412672478	0.0085971650741238	1.68593e-05	0.233798	0.0525149	5.31998000482691e-07	0.01008	0.00201	0.797078508750908	0.196564506183674	True
chr20_3132806_T_C_b38	UBOX5	ENSG00000185019.16	rs6051594	4024	superior frontal gyrus, lateral bank of gyrus	Cerebral Cortex	ieu-a-1239	Years of schooling	rs306757	True	True	0.0306705107504352	3.41615378266425e-06	0.0234707600585912	0.0050539227863389	1.70405e-07	-0.350223	0.0637264	3.29997006285229e-06	-0.00822	0.00177	0.949774012227102	0.562970293232537	True
chr11_47075430_G_C_b38	MADD	ENSG00000110514.19	rs34942378	4030	middle frontal gyrus, superior bank of gyrus	Cerebral Cortex	ieu-b-2	Alzheimer's disease	rs34942378	False	True	0.047187795858223	5.69479809736602e-06	-0.329668428687579	0.0726555607452385	3.21371e-09	-0.404649	0.0641411	5.69403326497879e-06	0.1334	0.0294	0.810496129959317	0.715382721020536	True
chr14_30614542_C_A_b38	SCFD1	ENSG00000092108.20	rs229243	4030	middle frontal gyrus, superior bank of gyrus	Cerebral Cortex	ieu-a-1085	Amyotrophic lateral sclerosis	rs229243	False	True	0.0101981250375496	9.69230237682114e-07	0.0590211257054388	0.0120505751718857	7.27874e-09	0.300345	0.048866	9.69303988992184e-07	0.0177267	0.00361933	0.928482321659832	0.362344978445382	True
chr20_46095666_A_G_b38	CD40	ENSG00000101017.13	rs6131010	4030	middle frontal gyrus, superior bank of gyrus	Cerebral Cortex	ebi-a-GCST005902	Major depressive disorder	rs6131010	False	True	0.0011878666848988	6.90393362401006e-08	-0.0248019656489854	0.0045983610478904	3.34023e-06	0.292626	0.0605065	6.91034929404941e-08	-0.0072577	0.0013456	0.861645172354434	0.266567708796049	True
chr20_46095666_A_G_b38	CD40	ENSG00000101017.13	rs6131010	4030	middle frontal gyrus, superior bank of gyrus	Cerebral Cortex	ieu-b-18	Multiple sclerosis	rs6131010	False	True	7.47209762576105e-08	1.89476466098992e-12	-0.440265048218545	0.0625197350884747	3.34023e-06	0.292626	0.0605065	1.89495979474355e-12	-0.128833	0.0182949	0.979912504650715	0.690337036359859	True
chr1_160195661_C_T_b38	CASQ1	ENSG00000143318.12	rs10908769	4030	middle frontal gyrus, superior bank of gyrus	Cerebral Cortex	ieu-b-18	Multiple sclerosis	rs3747621	True	True	0.0046737810091705	3.43893945340572e-07	-0.232552575112817	0.0456195553177147	1.63696e-13	0.388682	0.0477449	3.43898277060043e-07	-0.090389	0.0177315	0.974492326347695	0.650761001416095	True
chr5_177361569_T_C_b38	RGS14	ENSG00000169220.17	rs4976646	4030	middle frontal gyrus, superior bank of gyrus	Cerebral Cortex	ieu-b-18	Multiple sclerosis	rs4976646	False	True	0.0064210587825252	5.02820313796631e-07	-0.265808585083966	0.0528947727354969	1.33676e-10	-0.359251	0.0519043	5.02805477280639e-07	0.095492	0.0190025	0.891626231017796	0.183638984965008	True
chr7_23238664_G_T_b38	GPNMB	ENSG00000136235.15	rs858271	4030	middle frontal gyrus, superior bank of gyrus	Cerebral Cortex	ieu-b-7	Parkinson's disease	rs858271	False	True	0.000278943095356	1.28640255578454e-08	0.116366801403024	0.0204587974011414	2.87776e-28	-0.845602	0.0611491	1.371987011638e-08	-0.0984	0.0173	0.954666642939137	0.574153869570695	True
chr3_136392816_G_T_b38	PCCB	ENSG00000114054.13	rs834304	4030	middle frontal gyrus, superior bank of gyrus	Cerebral Cortex	ieu-b-42	Schizophrenia	rs834304	False	True	0.0004215793108751	2.14464245066521e-08	-0.162407359071099	0.029001784928036	1.00335e-08	0.379287	0.0623635	2.44202440576282e-08	-0.061599	0.011	0.956715825130676	0.442477478683343	True
chr1_8420956_T_G_b38	RERE	ENSG00000142599.17	rs301805	4030	middle frontal gyrus, superior bank of gyrus	Cerebral Cortex	ieu-b-42	Schizophrenia	rs301805	False	True	0.0030695858615345	2.09269789547012e-07	0.261467238750269	0.0503702211252707	1.27984e-07	0.218383	0.0393018	2.34298765315062e-07	0.0571	0.011	0.945698164960673	0.409696555141406	True
chr3_63940985_G_A_b38	THOC7	ENSG00000163634.11	rs7615475	4030	middle frontal gyrus, superior bank of gyrus	Cerebral Cortex	ieu-b-42	Schizophrenia	rs7615475	False	True	0.0001759453004582	7.2089545185514515e-09	-0.235053923236644	0.0406247178839036	1.02395e-10	-0.288002	0.0413108	7.73392578048999e-09	0.067696	0.0117	0.995968058275494	0.909407009726276	True
chr16_30000297_C_T_b38	INO80E	ENSG00000169592.14	rs12921996	4030	middle frontal gyrus, superior bank of gyrus	Cerebral Cortex	ieu-b-42	Schizophrenia	rs12921996	False	True	5.40838221170799e-05	1.96983352746094e-09	0.208993998887973	0.0348307354078392	5.07228e-08	-0.312942	0.054418	2.01599755007086e-09	-0.065403	0.0109	0.923638116161292	0.269459736255095	True
chr2_48327816_G_A_b38	FOXN2	ENSG00000170802.15	rs79247094	4030	middle frontal gyrus, superior bank of gyrus	Cerebral Cortex	ieu-b-42	Schizophrenia	rs79247094	False	True	0.0329943032709133	3.7384189515886e-06	-0.146581332766801	0.0316903901989944	2.79641e-25	0.56484	0.0445221	3.53801768966855e-06	-0.082795	0.0179	0.96558768988724	0.696304887029805	True
chr10_100267650_C_T_b38	CWF19L1	ENSG00000095485.16	rs12784396	4030	middle frontal gyrus, superior bank of gyrus	Cerebral Cortex	ebi-a-GCST006250	Cognitive function	rs12784396	False	True	0.0473232183072001	5.8156509643539e-06	0.0141640421128408	0.0031246625573652	7.00236e-41	0.88904	0.0471094	5.80898158867295e-06	0.0125924	0.00277795	0.959240921315229	0.571973251841824	True
chr8_65596559_C_T_b38	ARMC1	ENSG00000104442.9	rs113093627	4030	middle frontal gyrus, superior bank of gyrus	Cerebral Cortex	ebi-a-GCST006250	Cognitive function	rs113093627	False	True	0.0079627575594101	6.87060988135873e-07	-0.0281358969587625	0.0056668635367027	1.53018e-23	0.494404	0.0411116	6.87400747395236e-07	-0.0139105	0.00280172	0.833466640809986	0.240760153478128	True
chr20_49006883_G_T_b38	CSE1L	ENSG00000124207.16	rs6012579	4030	middle frontal gyrus, superior bank of gyrus	Cerebral Cortex	ebi-a-GCST006250	Cognitive function	rs3091529	True	True	1.4252005535590798e-11	1.7514592773253e-16	-0.123411433110968	0.0149807924606327	4.75577e-07	-0.183782	0.0348461	1.75388050184176e-16	0.0226808	0.0027532	0.914271392624117	0.364248028279108	True
chr15_40448514_A_G_b38	C15orf57	ENSG00000128891.15	rs1659563	4030	middle frontal gyrus, superior bank of gyrus	Cerebral Cortex	ebi-a-GCST006250	Cognitive function	rs1659563	False	True	0.0273750594986867	2.98295305722076e-06	0.025415283674257	0.0054399266692396	4.2264e-10	0.5182	0.0773106	2.98600135180294e-06	0.0131702	0.00281897	0.767143917783668	0.124578151887171	True
chr17_36484820_G_A_b38	DHRS11	ENSG00000278535.4	rs34713024	4030	middle frontal gyrus, superior bank of gyrus	Cerebral Cortex	ebi-a-GCST006250	Cognitive function	rs34713024	False	True	0.0028511212666942	1.90868656675721e-07	-0.0243386710461007	0.0046733079939105	1.13746e-26	-0.600382	0.0454252	1.90998519111227e-07	0.0146125	0.00280577	0.827152714155154	0.0821255912148955	True
chr1_212342271_C_T_b38	TMEM206	ENSG00000065600.12	rs1774249	4030	middle frontal gyrus, superior bank of gyrus	Cerebral Cortex	ieu-a-1239	Years of schooling	rs1774249	False	True	0.0131210246940314	1.3237258940967e-06	0.0362285104834136	0.0074911756490236	1.43619e-07	-0.236278	0.0427101	1.34998828572225e-06	-0.00856	0.00177	0.951943200264282	0.502743606989179	True
chr18_46960413_C_G_b38	PIAS2	ENSG00000078043.15	rs12386118	4030	middle frontal gyrus, superior bank of gyrus	Cerebral Cortex	ieu-a-1239	Years of schooling	rs12386118	False	True	0.0033431361049717	2.34607322487875e-07	0.0271897933698735	0.0052595641020909	4.42992e-11	0.325122	0.0456108	2.21998479543701e-07	0.00884	0.00171	0.926959125012836	0.389527189377415	True
chr20_46095666_A_G_b38	CD40	ENSG00000101017.13	rs6131010	4030	middle frontal gyrus, superior bank of gyrus	Cerebral Cortex	ieu-a-1239	Years of schooling	rs6131010	False	True	0.0012103804141893	7.10082396245686e-08	0.0355402459111631	0.0065954494815908	3.34023e-06	0.292626	0.0605065	7.46998964859536e-08	0.0104	0.00193	0.987870137889426	0.834099454292535	True
chr7_100308061_A_G_b38	PILRB	ENSG00000121716.20	rs28401739	4030	middle frontal gyrus, superior bank of gyrus	Cerebral Cortex	ieu-a-1239	Years of schooling	rs28401739	False	True	0.0003413571599734	1.6788911955966e-08	-0.0145593144101702	0.0025804313344854	2.90584e-48	0.84482	0.0382351	1.71001531509029e-08	-0.0123	0.00218	0.929174531903662	0.260802187882305	True
chr20_49006883_G_T_b38	CSE1L	ENSG00000124207.16	rs6012579	4030	middle frontal gyrus, superior bank of gyrus	Cerebral Cortex	ieu-a-1239	Years of schooling	rs2426106	True	True	0.0036468551554222	2.60085358672845e-07	-0.0484813529072488	0.0094133266587587	4.75577e-07	-0.183782	0.0348461	2.4300208503569e-07	0.00891	0.00173	0.807160789559844	0.185296225235324	True
chr4_2963617_G_T_b38	GRK4	ENSG00000125388.19	rs28619042	4030	middle frontal gyrus, superior bank of gyrus	Cerebral Cortex	ieu-a-1239	Years of schooling	rs28619042	False	True	8.09818458811584e-08	2.1797683790731e-12	-0.0270053643455736	0.0038455638828096	3.90647e-11	-0.462871	0.0647232	2.06015549032001e-12	0.0125	0.00178	0.887996900319835	0.293112939773364	True
chr13_59750122_T_C_b38	DIAPH3	ENSG00000139734.17	rs7999384	4030	middle frontal gyrus, superior bank of gyrus	Cerebral Cortex	ieu-a-1239	Years of schooling	rs7999384	False	True	0.0002373919050097	1.06394193292906e-08	0.0362467537157847	0.0063366154593717	5.62404e-07	0.304579	0.0581551	1.13000404994067e-08	0.01104	0.00193	0.970320956109739	0.648955098881719	True
chr18_23551965_T_C_b38	C18orf8	ENSG00000141452.9	rs1652343	4030	middle frontal gyrus, superior bank of gyrus	Cerebral Cortex	ieu-a-1239	Years of schooling	rs1652343	False	True	8.119610986899159e-11	1.13074046247398e-15	0.0371351917288313	0.0046350826680626	2.50422e-13	0.366768	0.0454726	1.0899334970270701e-15	0.01362	0.0017	0.948494304542157	0.439037852755392	True
chr1_74200590_C_T_b38	LRRIQ3	ENSG00000162620.15	rs522042	4030	middle frontal gyrus, superior bank of gyrus	Cerebral Cortex	ieu-a-1239	Years of schooling	rs522042	False	True	1.02978280073525e-08	2.31165116052584e-13	-0.0149977009944704	0.0020462352881701	1.6462999999999998e-21	-0.830794	0.0738232	2.3501739060913897e-13	0.01246	0.0017	0.917810180972421	0.295161103063382	True
chr3_53075336_A_G_b38	RFT1	ENSG00000163933.9	rs2581800	4030	middle frontal gyrus, superior bank of gyrus	Cerebral Cortex	ieu-a-1239	Years of schooling	rs2581800	False	True	0.0294346852534123	3.24026687645905e-06	0.0108523749795495	0.0023313519114358	1.05063e-25	-0.73348	0.0570863	3.40996561713363e-06	-0.00796	0.00171	0.746980280604049	0.115025279600272	True
chr13_91340967_T_C_b38	GPC5	ENSG00000179399.14	rs76616232	4030	middle frontal gyrus, superior bank of gyrus	Cerebral Cortex	ieu-a-1239	Years of schooling	rs76616232	False	True	0.0010762671545164	6.17421966661784e-08	0.0574633161381332	0.0106144633299681	4.20292e-06	0.289228	0.0604701	5.97998369714251e-08	0.01662	0.00307	0.921710052661345	0.43964098247464	True
chr11_47075430_G_C_b38	MADD	ENSG00000110514.19	rs34942378	4031	middle frontal gyrus, inferior bank of gyrus	Cerebral Cortex	ieu-b-2	Alzheimer's disease	rs34942378	False	True	0.047187795858223	5.69479809736605e-06	-0.331673309249309	0.073097415981482	2.75318e-09	-0.402203	0.0634467	5.69403326497879e-06	0.1334	0.0294	0.848655953349472	0.752400773510463	True
chr14_30614542_C_A_b38	SCFD1	ENSG00000092108.20	rs229243	4031	middle frontal gyrus, inferior bank of gyrus	Cerebral Cortex	ieu-a-1085	Amyotrophic lateral sclerosis	rs229243	False	True	0.0101981250375496	9.69230237682114e-07	0.0590801379793031	0.0120626239397424	6.38536e-09	0.300045	0.0486102	9.69303988992184e-07	0.0177267	0.00361933	0.928571638778429	0.36265506816807	True
chr20_46095666_A_G_b38	CD40	ENSG00000101017.13	rs6131010	4031	middle frontal gyrus, inferior bank of gyrus	Cerebral Cortex	ebi-a-GCST005902	Major depressive disorder	rs6131010	False	True	0.0011878666848988	6.9039336240101e-08	-0.0248722579583892	0.0046113934591962	3.11855e-06	0.291799	0.0601384	6.91034929404941e-08	-0.0072577	0.0013456	0.864388995904135	0.270857416827226	True
chr20_46095666_A_G_b38	CD40	ENSG00000101017.13	rs6131010	4031	middle frontal gyrus, inferior bank of gyrus	Cerebral Cortex	ieu-b-18	Multiple sclerosis	rs6131010	False	True	7.47209762576105e-08	1.89476466098991e-12	-0.441512822182393	0.0626969249380567	3.11855e-06	0.291799	0.0601384	1.89495979474355e-12	-0.128833	0.0182949	0.97941805689865	0.684537600502644	True
chr1_160195661_C_T_b38	CASQ1	ENSG00000143318.12	rs10908769	4031	middle frontal gyrus, inferior bank of gyrus	Cerebral Cortex	ieu-b-18	Multiple sclerosis	rs3747621	True	True	0.0046737810091705	3.43893945340572e-07	-0.231679341376456	0.0454482541196011	9.12336e-14	0.390147	0.0473266	3.43898277060043e-07	-0.090389	0.0177315	0.974478550547333	0.650633246731655	True
chr5_177361569_T_C_b38	RGS14	ENSG00000169220.17	rs4976646	4031	middle frontal gyrus, inferior bank of gyrus	Cerebral Cortex	ieu-b-18	Multiple sclerosis	rs4976646	False	True	0.0064210587825252	5.02820313796631e-07	-0.262846132672722	0.0523052573630608	1.44939e-10	-0.3633	0.0526051	5.02805477280639e-07	0.095492	0.0190025	0.89094949954154	0.182592776229049	True
chr7_23238664_G_T_b38	GPNMB	ENSG00000136235.15	rs858271	4031	middle frontal gyrus, inferior bank of gyrus	Cerebral Cortex	ieu-b-7	Parkinson's disease	rs858271	False	True	0.000278943095356	1.28640255578454e-08	0.116636598762988	0.0205062312865823	2.80114e-28	-0.843646	0.0609878	1.371987011638e-08	-0.0984	0.0173	0.955065775979428	0.576416737039962	True
chr3_136392816_G_T_b38	PCCB	ENSG00000114054.13	rs834304	4031	middle frontal gyrus, inferior bank of gyrus	Cerebral Cortex	ieu-b-42	Schizophrenia	rs834304	False	True	0.0004215793108751	2.14464245066521e-08	-0.16203227545934	0.0289348046243079	1.05192e-08	0.380165	0.0626057	2.44202440576282e-08	-0.061599	0.011	0.957287328276451	0.445913653878568	True
chr1_8420956_T_G_b38	RERE	ENSG00000142599.17	rs301805	4031	middle frontal gyrus, inferior bank of gyrus	Cerebral Cortex	ieu-b-42	Schizophrenia	rs301805	False	True	0.0030695858615345	2.09269789547011e-07	0.258653101345811	0.0498280930788779	9.90932e-08	0.220759	0.0393465	2.34298765315062e-07	0.0571	0.011	0.944901859037134	0.405984311335525	True
chr3_63940985_G_A_b38	THOC7	ENSG00000163634.11	rs7615475	4031	middle frontal gyrus, inferior bank of gyrus	Cerebral Cortex	ieu-b-42	Schizophrenia	rs7615475	False	True	0.0001759453004582	7.2089545185514515e-09	-0.237985755166037	0.0411314307409986	1.20342e-10	-0.284454	0.0409805	7.73392578048999e-09	0.067696	0.0117	0.995972866171294	0.909505677046733	True
chr16_30000297_C_T_b38	INO80E	ENSG00000169592.14	rs12921996	4031	middle frontal gyrus, inferior bank of gyrus	Cerebral Cortex	ieu-b-42	Schizophrenia	rs12921996	False	True	5.40838221170799e-05	1.96983352746093e-09	0.209774935290288	0.0349608855047037	5.23073e-08	-0.311777	0.0542758	2.01599755007086e-09	-0.065403	0.0109	0.923976262011385	0.27042591391384	True
chr2_48327816_G_A_b38	FOXN2	ENSG00000170802.15	rs79247094	4031	middle frontal gyrus, inferior bank of gyrus	Cerebral Cortex	ieu-b-42	Schizophrenia	rs79247094	False	True	0.0329943032709133	3.73841895158861e-06	-0.144649901639115	0.0312728212976649	1.75712e-25	0.572382	0.044845	3.53801768966855e-06	-0.082795	0.0179	0.965588023976022	0.696307036209148	True
chr10_100267650_C_T_b38	CWF19L1	ENSG00000095485.16	rs12784396	4031	middle frontal gyrus, inferior bank of gyrus	Cerebral Cortex	ebi-a-GCST006250	Cognitive function	rs12784396	False	True	0.0473232183072001	5.81565096435392e-06	0.0141656992179414	0.0031250281235094	1.44692e-40	0.888936	0.0474366	5.80898158867295e-06	0.0125924	0.00277795	0.959232317749393	0.571919256206709	True
chr8_65596559_C_T_b38	ARMC1	ENSG00000104442.9	rs113093627	4031	middle frontal gyrus, inferior bank of gyrus	Cerebral Cortex	ebi-a-GCST006250	Cognitive function	rs113093627	False	True	0.0079627575594101	6.8706098813587e-07	-0.028155544175898	0.0056708206914558	2.10564e-23	0.494059	0.0412636	6.87400747395236e-07	-0.0139105	0.00280172	0.833327405305365	0.24057689187735	True
chr20_49006883_G_T_b38	CSE1L	ENSG00000124207.16	rs6012579	4031	middle frontal gyrus, inferior bank of gyrus	Cerebral Cortex	ebi-a-GCST006250	Cognitive function	rs3091529	True	True	1.4252005535590798e-11	1.75145927732527e-16	-0.123544535471501	0.0149969496252397	3.96217e-07	-0.183584	0.0345477	1.75388050184176e-16	0.0226808	0.0027532	0.915974775133731	0.366557617208392	True
chr15_40448514_A_G_b38	C15orf57	ENSG00000128891.15	rs1659563	4031	middle frontal gyrus, inferior bank of gyrus	Cerebral Cortex	ebi-a-GCST006250	Cognitive function	rs1659563	False	True	0.0273750594986867	2.98295305722074e-06	0.0254342292792393	0.0054439818158643	3.5259e-10	0.517814	0.0768558	2.98600135180294e-06	0.0131702	0.00281897	0.767140236455726	0.124575904155281	True
chr17_36484820_G_A_b38	DHRS11	ENSG00000278535.4	rs34713024	4031	middle frontal gyrus, inferior bank of gyrus	Cerebral Cortex	ebi-a-GCST006250	Cognitive function	rs34713024	False	True	0.0028511212666942	1.9086865667572e-07	-0.0243658622805613	0.0046785290272664	1.42224e-26	-0.599712	0.0455021	1.90998519111227e-07	0.0146125	0.00280577	0.823672747557556	0.0803234283393897	True
chr1_212342271_C_T_b38	TMEM206	ENSG00000065600.12	rs1774249	4031	middle frontal gyrus, inferior bank of gyrus	Cerebral Cortex	ieu-a-1239	Years of schooling	rs1774249	False	True	0.0131210246940314	1.3237258940967e-06	0.036468052111824	0.0075407070371411	1.55129e-07	-0.234726	0.0425556	1.34998828572225e-06	-0.00856	0.00177	0.952337551664516	0.5048524424887	True
chr18_46960413_C_G_b38	PIAS2	ENSG00000078043.15	rs12386118	4031	middle frontal gyrus, inferior bank of gyrus	Cerebral Cortex	ieu-a-1239	Years of schooling	rs12386118	False	True	0.0033431361049717	2.34607322487875e-07	0.0269388998933415	0.005211031540454	2.46595e-11	0.32815	0.045345	2.21998479543701e-07	0.00884	0.00171	0.92716529627345	0.390252285269982	True
chr20_46095666_A_G_b38	CD40	ENSG00000101017.13	rs6131010	4031	middle frontal gyrus, inferior bank of gyrus	Cerebral Cortex	ieu-a-1239	Years of schooling	rs6131010	False	True	0.0012103804141893	7.10082396245686e-08	0.035640972038972	0.006614141926463	3.11855e-06	0.291799	0.0601384	7.46998964859536e-08	0.0104	0.00193	0.987640918514051	0.831272870195732	True
chr7_100308061_A_G_b38	PILRB	ENSG00000121716.20	rs28401739	4031	middle frontal gyrus, inferior bank of gyrus	Cerebral Cortex	ieu-a-1239	Years of schooling	rs28401739	False	True	0.0003413571599734	1.6788911955966e-08	-0.0146305779078274	0.0025930617755336	2.53684e-48	0.840705	0.0380028	1.71001531509029e-08	-0.0123	0.00218	0.929174531903662	0.260802187882305	True
chr20_49006883_G_T_b38	CSE1L	ENSG00000124207.16	rs6012579	4031	middle frontal gyrus, inferior bank of gyrus	Cerebral Cortex	ieu-a-1239	Years of schooling	rs2426106	True	True	0.0036468551554222	2.60085358672845e-07	-0.0485336412759282	0.009423479170298	3.96217e-07	-0.183584	0.0345477	2.4300208503569e-07	0.00891	0.00173	0.810514594824448	0.187116526609124	True
chr4_2980732_G_T_b38	GRK4	ENSG00000125388.19	rs3021136	4031	middle frontal gyrus, inferior bank of gyrus	Cerebral Cortex	ieu-a-1239	Years of schooling	rs3021136	False	True	3.1526169872683e-07	9.00185109581289e-12	-0.0261854519272866	0.0038385963601806	4.42945e-11	-0.481947	0.0676113	9.899197750805827e-12	0.01262	0.00185	0.902579545405107	0.352654956539088	True
chr13_59750122_T_C_b38	DIAPH3	ENSG00000139734.17	rs7999384	4031	middle frontal gyrus, inferior bank of gyrus	Cerebral Cortex	ieu-a-1239	Years of schooling	rs7999384	False	True	0.0002373919050097	1.06394193292906e-08	0.0355631148649955	0.0062171025081015	4.51378e-07	0.310434	0.0587329	1.13000404994067e-08	0.01104	0.00193	0.970904376678434	0.652417324591075	True
chr18_23551965_T_C_b38	C18orf8	ENSG00000141452.9	rs1652343	4031	middle frontal gyrus, inferior bank of gyrus	Cerebral Cortex	ieu-a-1239	Years of schooling	rs1652343	False	True	8.119610986899159e-11	1.13074046247398e-15	0.0375670248681568	0.004688982545952	5.43174e-13	0.362552	0.0457293	1.0899334970270701e-15	0.01362	0.0017	0.949803974313872	0.445731765517612	True
chr1_74200590_C_T_b38	LRRIQ3	ENSG00000162620.15	rs522042	4031	middle frontal gyrus, inferior bank of gyrus	Cerebral Cortex	ieu-a-1239	Years of schooling	rs522042	False	True	1.02978280073525e-08	2.31165116052584e-13	-0.015093626516328	0.0020593230399484	3.06086e-21	-0.825514	0.0740281	2.3501739060913897e-13	0.01246	0.0017	0.91768164903316	0.294807000847322	True
chr3_53075336_A_G_b38	RFT1	ENSG00000163933.9	rs2581800	4031	middle frontal gyrus, inferior bank of gyrus	Cerebral Cortex	ieu-a-1239	Years of schooling	rs2581800	False	True	0.0294346852534123	3.24026687645905e-06	0.0109210147214181	0.0023460973836212	3.17388e-25	-0.72887	0.0575464	3.40996561713363e-06	-0.00796	0.00171	0.747545545031042	0.115330310249139	True
chr13_91340967_T_C_b38	GPC5	ENSG00000179399.14	rs76616232	4031	middle frontal gyrus, inferior bank of gyrus	Cerebral Cortex	ieu-a-1239	Years of schooling	rs76616232	False	True	0.0010762671545164	6.17421966661787e-08	0.0583546926020856	0.0107791159018293	6.71233e-06	0.28481	0.0609453	5.97998369714251e-08	0.01662	0.00307	0.927664087037541	0.488060263544437	True
chr11_47075430_G_C_b38	MADD	ENSG00000110514.19	rs34942378	4039	Inferior frontal gyrus, triangular part	Cerebral Cortex	ieu-b-2	Alzheimer's disease	rs34942378	False	True	0.047187795858223	5.69479809736602e-06	-0.331300989680992	0.0730153605443866	4.06156e-09	-0.402655	0.0642968	5.69403326497879e-06	0.1334	0.0294	0.811722146184523	0.730189286366611	True
chr14_30614542_C_A_b38	SCFD1	ENSG00000092108.20	rs229243	4039	Inferior frontal gyrus, triangular part	Cerebral Cortex	ieu-a-1085	Amyotrophic lateral sclerosis	rs229243	False	True	0.0101981250375496	9.69230237682114e-07	0.0592430318828955	0.0120958826281666	7.77251e-09	0.29922	0.0487873	9.69303988992184e-07	0.0177267	0.00361933	0.928624434486001	0.362840451253506	True
chr20_46095666_A_G_b38	CD40	ENSG00000101017.13	rs6131010	4039	Inferior frontal gyrus, triangular part	Cerebral Cortex	ebi-a-GCST005902	Major depressive disorder	rs6131010	False	True	0.0011878666848988	6.9039336240101e-08	-0.0247329966398811	0.0045855739805481	3.34919e-06	0.293442	0.0606831	6.91034929404941e-08	-0.0072577	0.0013456	0.874065183681544	0.288634010924021	True
chr20_46095666_A_G_b38	CD40	ENSG00000101017.13	rs6131010	4039	Inferior frontal gyrus, triangular part	Cerebral Cortex	ieu-b-18	Multiple sclerosis	rs6131010	False	True	7.47209762576105e-08	1.89476466098992e-12	-0.439040764444081	0.0623458809577361	3.34919e-06	0.293442	0.0606831	1.89495979474355e-12	-0.128833	0.0182949	0.9792709870957	0.68396372557298	True
chr1_160195661_C_T_b38	CASQ1	ENSG00000143318.12	rs10908769	4039	Inferior frontal gyrus, triangular part	Cerebral Cortex	ieu-b-18	Multiple sclerosis	rs3747621	True	True	0.0046737810091705	3.43893945340572e-07	-0.230119248864539	0.0451422126723559	8.25073e-14	0.392792	0.0475455	3.43898277060043e-07	-0.090389	0.0177315	0.974485628255299	0.650698878507712	True
chr5_177361569_T_C_b38	RGS14	ENSG00000169220.17	rs4976646	4039	Inferior frontal gyrus, triangular part	Cerebral Cortex	ieu-b-18	Multiple sclerosis	rs4976646	False	True	0.0064210587825252	5.02820313796631e-07	-0.261093293304788	0.0519564498180396	1.23952e-10	-0.365739	0.0527333	5.02805477280639e-07	0.095492	0.0190025	0.879662293249966	0.166546521324379	True
chr7_23238664_G_T_b38	GPNMB	ENSG00000136235.15	rs858271	4039	Inferior frontal gyrus, triangular part	Cerebral Cortex	ieu-b-7	Parkinson's disease	rs858271	False	True	0.000278943095356	1.28640255578454e-08	0.116459075996648	0.0204750204750205	3.61013e-28	-0.844932	0.0612682	1.371987011638e-08	-0.0984	0.0173	0.955511947082779	0.578965225598626	True
chr3_136392816_G_T_b38	PCCB	ENSG00000114054.13	rs834304	4039	Inferior frontal gyrus, triangular part	Cerebral Cortex	ieu-b-42	Schizophrenia	rs834304	False	True	0.0004215793108751	2.1446424506652e-08	-0.161971349537743	0.0289239248188311	9.4374e-09	0.380308	0.062405	2.44202440576282e-08	-0.061599	0.011	0.957489754585722	0.447098154827427	True
chr1_8420956_T_G_b38	RERE	ENSG00000142599.17	rs301805	4039	Inferior frontal gyrus, triangular part	Cerebral Cortex	ieu-b-42	Schizophrenia	rs301805	False	True	0.0030695858615345	2.09269789547012e-07	0.264219741980861	0.0509004756880819	1.44511e-07	0.216108	0.0390735	2.34298765315062e-07	0.0571	0.011	0.945162539728164	0.407191138576647	True
chr3_63940985_G_A_b38	THOC7	ENSG00000163634.11	rs7615475	4039	Inferior frontal gyrus, triangular part	Cerebral Cortex	ieu-b-42	Schizophrenia	rs7615475	False	True	0.0001759453004582	7.208954518551411e-09	-0.23533337968435	0.0406730167558924	9.30561e-11	-0.28766	0.0411558	7.73392578048999e-09	0.067696	0.0117	0.995959073157875	0.909222672563934	True
chr16_30000297_C_T_b38	INO80E	ENSG00000169592.14	rs12921996	4039	Inferior frontal gyrus, triangular part	Cerebral Cortex	ieu-b-42	Schizophrenia	rs12921996	False	True	5.40838221170799e-05	1.96983352746094e-09	0.212910093558951	0.0354833879148138	8.27176e-08	-0.307186	0.0543825	2.01599755007086e-09	-0.065403	0.0109	0.92334712788358	0.268960666490618	True
chr2_48327816_G_A_b38	FOXN2	ENSG00000170802.15	rs79247094	4039	Inferior frontal gyrus, triangular part	Cerebral Cortex	ieu-b-42	Schizophrenia	rs79247094	False	True	0.0329943032709133	3.73841895158861e-06	-0.145923072042412	0.0315480764485678	3.6196299999999998e-25	0.567388	0.0448739	3.53801768966855e-06	-0.082795	0.0179	0.965588053033385	0.696307223134465	True
chr10_100267650_C_T_b38	CWF19L1	ENSG00000095485.16	rs12784396	4039	Inferior frontal gyrus, triangular part	Cerebral Cortex	ebi-a-GCST006250	Cognitive function	rs12784396	False	True	0.0473232183072001	5.81565096435392e-06	0.0142461500866598	0.0031427760103901	1.55266e-40	0.883916	0.047201	5.80898158867295e-06	0.0125924	0.00277795	0.959225107103824	0.571874009589359	True
chr8_65596559_C_T_b38	ARMC1	ENSG00000104442.9	rs113093627	4039	Inferior frontal gyrus, triangular part	Cerebral Cortex	ebi-a-GCST006250	Cognitive function	rs113093627	False	True	0.0079627575594101	6.8706098813587e-07	-0.0279796445847958	0.0056353926764756	1.4436800000000002e-23	0.497165	0.0413082	6.87400747395236e-07	-0.0139105	0.00280172	0.833246169306991	0.240470069726301	True
chr20_49006883_G_T_b38	CSE1L	ENSG00000124207.16	rs6012579	4039	Inferior frontal gyrus, triangular part	Cerebral Cortex	ebi-a-GCST006250	Cognitive function	rs3091529	True	True	1.4252005535590798e-11	1.75145927732527e-16	-0.121099251966192	0.0147001190660523	2.45049e-07	-0.187291	0.0345688	1.75388050184176e-16	0.0226808	0.0027532	0.918940407175201	0.370471754925044	True
chr15_40448514_A_G_b38	C15orf57	ENSG00000128891.15	rs1659563	4039	Inferior frontal gyrus, triangular part	Cerebral Cortex	ebi-a-GCST006250	Cognitive function	rs1659563	False	True	0.0273750594986867	2.98295305722074e-06	0.0253327639799341	0.0054222640260979	2.76171e-10	0.519888	0.0766341	2.98600135180294e-06	0.0131702	0.00281897	0.767145551380453	0.124579149339475	True
chr17_36484820_G_A_b38	DHRS11	ENSG00000278535.4	rs34713024	4039	Inferior frontal gyrus, triangular part	Cerebral Cortex	ebi-a-GCST006250	Cognitive function	rs34713024	False	True	0.0028511212666942	1.90868656675721e-07	-0.0244172037476753	0.0046883871862525	1.42875e-26	-0.598451	0.0454091	1.90998519111227e-07	0.0146125	0.00280577	0.831424120416365	0.0844290016941553	True
chr1_212342271_C_T_b38	TMEM206	ENSG00000065600.12	rs1774249	4039	Inferior frontal gyrus, triangular part	Cerebral Cortex	ieu-a-1239	Years of schooling	rs1774249	False	True	0.0131210246940314	1.32372589409671e-06	0.0370058145818473	0.0076519032488165	3.28147e-07	-0.231315	0.0431972	1.34998828572225e-06	-0.00856	0.00177	0.95207923743705	0.503889184536894	True
chr18_46960413_C_G_b38	PIAS2	ENSG00000078043.15	rs12386118	4039	Inferior frontal gyrus, triangular part	Cerebral Cortex	ieu-a-1239	Years of schooling	rs12386118	False	True	0.0033431361049717	2.34607322487875e-07	0.027545033325128	0.0053282813332544	4.73581e-11	0.320929	0.0451011	2.21998479543701e-07	0.00884	0.00171	0.926877115744436	0.389239454486578	True
chr20_46095666_A_G_b38	CD40	ENSG00000101017.13	rs6131010	4039	Inferior frontal gyrus, triangular part	Cerebral Cortex	ieu-a-1239	Years of schooling	rs6131010	False	True	0.0012103804141893	7.10082396245686e-08	0.0354414160208832	0.0065771089346446	3.34919e-06	0.293442	0.0606831	7.46998964859536e-08	0.0104	0.00193	0.98751587799768	0.830247481925083	True
chr7_100308061_A_G_b38	PILRB	ENSG00000121716.20	rs28401739	4039	Inferior frontal gyrus, triangular part	Cerebral Cortex	ieu-a-1239	Years of schooling	rs28401739	False	True	0.0003413571599734	1.6788911955966e-08	-0.0146026997186309	0.0025881207631394	8.14019e-48	0.84231	0.0384745	1.71001531509029e-08	-0.0123	0.00218	0.929174531903662	0.260802187882305	True
chr20_49006883_G_T_b38	CSE1L	ENSG00000124207.16	rs6012579	4039	Inferior frontal gyrus, triangular part	Cerebral Cortex	ieu-a-1239	Years of schooling	rs2426106	True	True	0.0036468551554222	2.60085358672846e-07	-0.0475730280686205	0.0092369628012024	2.45049e-07	-0.187291	0.0345688	2.4300208503569e-07	0.00891	0.00173	0.814338841505146	0.188275946000807	True
chr4_2963617_G_T_b38	GRK4	ENSG00000125388.19	rs28619042	4039	Inferior frontal gyrus, triangular part	Cerebral Cortex	ieu-a-1239	Years of schooling	rs28619042	False	True	8.09818458811584e-08	2.17976837907308e-12	-0.0270300076332742	0.0038490730869782	4.16181e-11	-0.462449	0.0647707	2.06015549032001e-12	0.0125	0.00178	0.886526797656016	0.29007702950027	True
chr13_59750122_T_C_b38	DIAPH3	ENSG00000139734.17	rs7999384	4039	Inferior frontal gyrus, triangular part	Cerebral Cortex	ieu-a-1239	Years of schooling	rs7999384	False	True	0.0002373919050097	1.06394193292906e-08	0.0352112676056338	0.0061555929781588	4.63333e-07	0.313536	0.059384	1.13000404994067e-08	0.01104	0.00193	0.971238145761412	0.655252810956149	True
chr18_23551965_T_C_b38	C18orf8	ENSG00000141452.9	rs1652343	4039	Inferior frontal gyrus, triangular part	Cerebral Cortex	ieu-a-1239	Years of schooling	rs1652343	False	True	8.119610986899159e-11	1.1307404624739601e-15	0.0376502069102781	0.004699365032854	4.62187e-13	0.361751	0.0454635	1.0899334970270701e-15	0.01362	0.0017	0.949325856585304	0.443266659974615	True
chr1_74200590_C_T_b38	LRRIQ3	ENSG00000162620.15	rs522042	4039	Inferior frontal gyrus, triangular part	Cerebral Cortex	ieu-a-1239	Years of schooling	rs522042	False	True	1.02978280073525e-08	2.31165116052582e-13	-0.0150570742872058	0.0020543359781902	2.69783e-21	-0.827518	0.0740693	2.3501739060913897e-13	0.01246	0.0017	0.917688187075402	0.294824994867846	True
chr3_53075336_A_G_b38	RFT1	ENSG00000163933.9	rs2581800	4039	Inferior frontal gyrus, triangular part	Cerebral Cortex	ieu-a-1239	Years of schooling	rs2581800	False	True	0.0294346852534123	3.24026687645905e-06	0.0108671909130625	0.0023345347313237	1.57928e-25	-0.73248	0.0573092	3.40996561713363e-06	-0.00796	0.00171	0.750601442848313	0.116999560017094	True
chr11_47075430_G_C_b38	MADD	ENSG00000110514.19	rs34942378	4045	inferior frontal gyrus, orbital part	Cerebral Cortex	ieu-b-2	Alzheimer's disease	rs34942378	False	True	0.047187795858223	5.69479809736605e-06	-0.334041146657585	0.0736192632063944	4.57929e-09	-0.399352	0.0640127	5.69403326497879e-06	0.1334	0.0294	0.770491166890673	0.692698237325307	True
chr14_30614542_C_A_b38	SCFD1	ENSG00000092108.20	rs229243	4045	inferior frontal gyrus, orbital part	Cerebral Cortex	ieu-a-1085	Amyotrophic lateral sclerosis	rs229243	False	True	0.0101981250375496	9.69230237682114e-07	0.0602258635509637	0.0122965512320911	1.31566e-08	0.294337	0.0488348	9.69303988992184e-07	0.0177267	0.00361933	0.928152782369836	0.361206085448001	True
chr20_46095666_A_G_b38	CD40	ENSG00000101017.13	rs6131010	4045	inferior frontal gyrus, orbital part	Cerebral Cortex	ebi-a-GCST005902	Major depressive disorder	rs6131010	False	True	0.0011878666848988	6.9039336240101e-08	-0.0248724284348365	0.0046114250660562	3.26462e-06	0.291797	0.0602692	6.91034929404941e-08	-0.0072577	0.0013456	0.882641098763278	0.305696785230745	True
chr20_46095666_A_G_b38	CD40	ENSG00000101017.13	rs6131010	4045	inferior frontal gyrus, orbital part	Cerebral Cortex	ieu-b-18	Multiple sclerosis	rs6131010	False	True	7.47209762576105e-08	1.89476466098992e-12	-0.441515848346625	0.0626973546677999	3.26462e-06	0.291797	0.0602692	1.89495979474355e-12	-0.128833	0.0182949	0.980142820141431	0.693833676015104	True
chr1_160195661_C_T_b38	CASQ1	ENSG00000143318.12	rs10908769	4045	inferior frontal gyrus, orbital part	Cerebral Cortex	ieu-b-18	Multiple sclerosis	rs3747621	True	True	0.0046737810091705	3.43893945340572e-07	-0.238487740396666	0.0467838494600392	6.9842e-13	0.379009	0.0480768	3.43898277060043e-07	-0.090389	0.0177315	0.974455066154476	0.650415563316815	True
chr5_177361569_T_C_b38	RGS14	ENSG00000169220.17	rs4976646	4045	inferior frontal gyrus, orbital part	Cerebral Cortex	ieu-b-18	Multiple sclerosis	rs4976646	False	True	0.0064210587825252	5.02820313796631e-07	-0.264310644999682	0.0525966890588369	4.67609e-11	-0.361287	0.050756	5.02805477280639e-07	0.095492	0.0190025	0.883636187444495	0.171907354643364	True
chr7_23238664_G_T_b38	GPNMB	ENSG00000136235.15	rs858271	4045	inferior frontal gyrus, orbital part	Cerebral Cortex	ieu-b-7	Parkinson's disease	rs858271	False	True	0.000278943095356	1.28640255578454e-08	0.115453253751937	0.0202981838405337	1.52725e-28	-0.852293	0.0611652	1.371987011638e-08	-0.0984	0.0173	0.956601622968112	0.585274857790878	True
chr3_136392816_G_T_b38	PCCB	ENSG00000114054.13	rs834304	4045	inferior frontal gyrus, orbital part	Cerebral Cortex	ieu-b-42	Schizophrenia	rs834304	False	True	0.0004215793108751	2.1446424506652e-08	-0.160111768146078	0.0285918513223731	6.08797e-09	0.384725	0.0622334	2.44202440576282e-08	-0.061599	0.011	0.955713268424336	0.4363586773898	True
chr1_8420956_T_G_b38	RERE	ENSG00000142599.17	rs301805	4045	inferior frontal gyrus, orbital part	Cerebral Cortex	ieu-b-42	Schizophrenia	rs301805	False	True	0.0030695858615345	2.09269789547012e-07	0.255956249859919	0.0493085595176726	6.19815e-08	0.223085	0.0390762	2.34298765315062e-07	0.0571	0.011	0.950030099345314	0.431008713874292	True
chr16_30000297_C_T_b38	INO80E	ENSG00000169592.14	rs12921996	4045	inferior frontal gyrus, orbital part	Cerebral Cortex	ieu-b-42	Schizophrenia	rs12921996	False	True	5.40838221170799e-05	1.96983352746093e-09	0.204197406749445	0.0340313400542628	2.47098e-08	-0.320293	0.0542964	2.01599755007086e-09	-0.065403	0.0109	0.923453641598088	0.268670780531104	True
chr2_48327816_G_A_b38	FOXN2	ENSG00000170802.15	rs79247094	4045	inferior frontal gyrus, orbital part	Cerebral Cortex	ieu-b-42	Schizophrenia	rs79247094	False	True	0.0329943032709133	3.73841895158861e-06	-0.140254913453427	0.0303226396620127	1.31619e-26	0.590318	0.0447457	3.53801768966855e-06	-0.082795	0.0179	0.965587098963321	0.696301085669556	True
chr10_100267650_C_T_b38	CWF19L1	ENSG00000095485.16	rs12784396	4045	inferior frontal gyrus, orbital part	Cerebral Cortex	ebi-a-GCST006250	Cognitive function	rs12784396	False	True	0.0473232183072001	5.81565096435392e-06	0.0142062274368231	0.0031339688628158	1.62331e-40	0.8864	0.0473541	5.80898158867295e-06	0.0125924	0.00277795	0.959236009195385	0.571942422444007	True
chr8_65596559_C_T_b38	ARMC1	ENSG00000104442.9	rs113093627	4045	inferior frontal gyrus, orbital part	Cerebral Cortex	ebi-a-GCST006250	Cognitive function	rs113093627	False	True	0.0079627575594101	6.8706098813587e-07	-0.0274972474090064	0.0055382328464657	1.7131400000000003e-24	0.505887	0.0408393	6.87400747395236e-07	-0.0139105	0.00280172	0.833072394872597	0.240241811580256	True
chr20_49006883_G_T_b38	CSE1L	ENSG00000124207.16	rs6012579	4045	inferior frontal gyrus, orbital part	Cerebral Cortex	ebi-a-GCST006250	Cognitive function	rs3091529	True	True	1.4252005535590798e-11	1.7514592773253e-16	-0.117110548871792	0.0142159343212681	9.42504e-08	-0.19367	0.0344535	1.75388050184176e-16	0.0226808	0.0027532	0.920920593348044	0.371224352919228	True
chr15_40448514_A_G_b38	C15orf57	ENSG00000128891.15	rs1659563	4045	inferior frontal gyrus, orbital part	Cerebral Cortex	ebi-a-GCST006250	Cognitive function	rs1659563	False	True	0.0273750594986867	2.98295305722074e-06	0.0254319209208649	0.0054434877312637	2.57342e-10	0.517861	0.0761845	2.98600135180294e-06	0.0131702	0.00281897	0.767149469098103	0.124581541496954	True
chr17_36484820_G_A_b38	DHRS11	ENSG00000278535.4	rs34713024	4045	inferior frontal gyrus, orbital part	Cerebral Cortex	ebi-a-GCST006250	Cognitive function	rs34713024	False	True	0.0028511212666942	1.90868656675721e-07	-0.0239892895722724	0.004606222686275	2.74381e-27	-0.609126	0.0452779	1.90998519111227e-07	0.0146125	0.00280577	0.834097168200889	0.0859246009769208	True
chr1_212342271_C_T_b38	TMEM206	ENSG00000065600.12	rs1774249	4045	inferior frontal gyrus, orbital part	Cerebral Cortex	ieu-a-1239	Years of schooling	rs1774249	False	True	0.0131210246940314	1.3237258940967e-06	0.0357418735255433	0.0073905509509593	9.3271e-08	-0.239495	0.0425891	1.34998828572225e-06	-0.00856	0.00177	0.952376632677824	0.504956169020544	True
chr18_46960413_C_G_b38	PIAS2	ENSG00000078043.15	rs12386118	4045	inferior frontal gyrus, orbital part	Cerebral Cortex	ieu-a-1239	Years of schooling	rs12386118	False	True	0.0033431361049717	2.34607322487874e-07	0.0268792683000991	0.0051994964698155	3.49054e-11	0.328878	0.045853	2.21998479543701e-07	0.00884	0.00171	0.927635055756737	0.391914002972	True
chr20_46095666_A_G_b38	CD40	ENSG00000101017.13	rs6131010	4045	inferior frontal gyrus, orbital part	Cerebral Cortex	ieu-a-1239	Years of schooling	rs6131010	False	True	0.0012103804141893	7.10082396245686e-08	0.0356412163250479	0.0066141872603213	3.26462e-06	0.291797	0.0602692	7.46998964859536e-08	0.0104	0.00193	0.987647249768476	0.831937302882623	True
chr10_102005456_T_C_b38	NPM3	ENSG00000107833.10	rs6584469	4045	inferior frontal gyrus, orbital part	Cerebral Cortex	ieu-a-1239	Years of schooling	rs6584469	False	True	2.92849543034544e-17	1.38477386893222e-22	-0.0694748494436229	0.0071044435816308	1.03781e-05	0.242102	0.0529825	1.61994399390362e-22	-0.01682	0.00172	0.960732561496171	0.448860778444237	True
chr7_100308061_A_G_b38	PILRB	ENSG00000121716.20	rs28401739	4045	inferior frontal gyrus, orbital part	Cerebral Cortex	ieu-a-1239	Years of schooling	rs28401739	False	True	0.0003413571599734	1.6788911955966e-08	-0.0144236858028716	0.002556393093517	5.91395e-49	0.852764	0.0380518	1.71001531509029e-08	-0.0123	0.00218	0.929174531903662	0.260802187882305	True
chr20_49006883_G_T_b38	CSE1L	ENSG00000124207.16	rs6012579	4045	inferior frontal gyrus, orbital part	Cerebral Cortex	ieu-a-1239	Years of schooling	rs2426106	True	True	0.0036468551554222	2.60085358672846e-07	-0.0460060928383332	0.0089327206072184	9.42504e-08	-0.19367	0.0344535	2.4300208503569e-07	0.00891	0.00173	0.818670009914131	0.189900487307605	True
chr4_2944649_C_T_b38	GRK4	ENSG00000125388.19	rs2471349	4045	inferior frontal gyrus, orbital part	Cerebral Cortex	ieu-a-1239	Years of schooling	rs2995797	True	True	2.49007642623221e-07	7.10359083002056e-12	-0.0254322870509676	0.0037097339296387	2.33905e-11	-0.48521	0.0669577	7.35021427646795e-12	0.01234	0.0018	0.874782420985514	0.252297483684647	True
chr13_59750122_T_C_b38	DIAPH3	ENSG00000139734.17	rs7999384	4045	inferior frontal gyrus, orbital part	Cerebral Cortex	ieu-a-1239	Years of schooling	rs7999384	False	True	0.0002373919050097	1.06394193292906e-08	0.0354401610216012	0.0061956078597545	5.51774e-07	0.311511	0.0594311	1.13000404994067e-08	0.01104	0.00193	0.970859471456464	0.653539107605452	True
chr18_23551965_T_C_b38	C18orf8	ENSG00000141452.9	rs1652343	4045	inferior frontal gyrus, orbital part	Cerebral Cortex	ieu-a-1239	Years of schooling	rs1652343	False	True	8.119610986899159e-11	1.13074046247398e-15	0.0379000795846018	0.0047305532521162	9.35434e-13	0.359366	0.045889	1.0899334970270701e-15	0.01362	0.0017	0.952423836967535	0.459694432007351	True
chr1_74200590_C_T_b38	LRRIQ3	ENSG00000162620.15	rs522042	4045	inferior frontal gyrus, orbital part	Cerebral Cortex	ieu-a-1239	Years of schooling	rs522042	False	True	1.02978280073525e-08	2.31165116052585e-13	-0.0150870837127303	0.00205843036209	3.13322e-21	-0.825872	0.0740859	2.3501739060913897e-13	0.01246	0.0017	0.917843456149494	0.29525289779728	True
chr3_53075336_A_G_b38	RFT1	ENSG00000163933.9	rs2581800	4045	inferior frontal gyrus, orbital part	Cerebral Cortex	ieu-a-1239	Years of schooling	rs2581800	False	True	0.0294346852534123	3.24026687645905e-06	0.010832422693109	0.0023270656790472	6.14076e-26	-0.734831	0.0567985	3.40996561713363e-06	-0.00796	0.00171	0.747702582063566	0.115415256474046	True
chr13_91340967_T_C_b38	GPC5	ENSG00000179399.14	rs76616232	4045	inferior frontal gyrus, orbital part	Cerebral Cortex	ieu-a-1239	Years of schooling	rs76616232	False	True	0.0010762671545164	6.17421966661784e-08	0.0603288685614723	0.011143780173509	1.20859e-05	0.27549	0.0607768	5.97998369714251e-08	0.01662	0.00307	0.901509436506118	0.430856070101595	True
chr11_47602338_C_T_b38	MTCH2	ENSG00000109919.9	rs12363232	4048	gyrus rectus	Cerebral Cortex	ieu-b-2	Alzheimer's disease	rs12363232	False	True	0.0001826718494096	7.70287883490523e-09	-0.201098662878386	0.0348232776314636	9.12779e-16	0.433618	0.0479612	7.68900246263787e-09	-0.0872	0.0151	0.964914532534797	0.460001523125038	True
chr14_30614542_C_A_b38	SCFD1	ENSG00000092108.20	rs229243	4048	gyrus rectus	Cerebral Cortex	ieu-a-1085	Amyotrophic lateral sclerosis	rs229243	False	True	0.0101981250375496	9.69230237682114e-07	0.0579247132634056	0.0118267163349998	2.20938e-09	0.30603	0.0479486	9.69303988992184e-07	0.0177267	0.00361933	0.928907210095659	0.363825558606788	True
chr20_46063959_C_T_b38	CD40	ENSG00000101017.13	rs13037326	4048	gyrus rectus	Cerebral Cortex	ebi-a-GCST005902	Major depressive disorder	rs13037326	False	True	0.001514258420161	9.04967495263821e-08	-0.0250860762499389	0.0046935126792236	9.57361e-06	-0.286374	0.0624074	9.06358474958075e-08	0.007184	0.0013441	0.825012619253818	0.213773385994245	True
chr1_66769637_C_A_b38	TCTEX1D1	ENSG00000152760.9	rs12727422	4048	gyrus rectus	Cerebral Cortex	ebi-a-GCST005902	Major depressive disorder	rs12727422	False	True	0.0075078362867779	6.28692125142258e-07	-0.0167984900233687	0.0033717091824228	4.42379e-07	-0.489544	0.0925429	6.28492356037752e-07	0.0082236	0.0016506	0.906047211925254	0.311543328879913	True
chr20_46063959_C_T_b38	CD40	ENSG00000101017.13	rs13037326	4048	gyrus rectus	Cerebral Cortex	ieu-b-18	Multiple sclerosis	rs13037326	False	True	1.78177089814576e-08	4.24043349146021e-13	-0.458767206520145	0.0632986933171307	9.57361e-06	-0.286374	0.0624074	4.24033335385018e-13	0.131379	0.0181271	0.980541417407597	0.695300282855993	True
chr1_160195661_C_T_b38	CASQ1	ENSG00000143318.12	rs10908769	4048	gyrus rectus	Cerebral Cortex	ieu-b-18	Multiple sclerosis	rs3747621	True	True	0.0046737810091705	3.43893945340572e-07	-0.232313496897826	0.045572655635573	7.11627e-13	0.389082	0.0493756	3.43898277060043e-07	-0.090389	0.0177315	0.974501372309244	0.650844917619332	True
chr5_177361569_T_C_b38	RGS14	ENSG00000169220.17	rs4976646	4048	gyrus rectus	Cerebral Cortex	ieu-b-18	Multiple sclerosis	rs4976646	False	True	0.0064210587825252	5.02820313796631e-07	-0.290907096899981	0.0578892693507506	7.39952e-11	-0.328256	0.0466771	5.02805477280639e-07	0.095492	0.0190025	0.963784960410982	0.422094369588899	True
chr7_23238664_G_T_b38	GPNMB	ENSG00000136235.15	rs858271	4048	gyrus rectus	Cerebral Cortex	ieu-b-7	Parkinson's disease	rs858271	False	True	0.000278943095356	1.28640255578454e-08	0.114523273596566	0.0201346812319166	6.47472e-30	-0.859214	0.0594043	1.371987011638e-08	-0.0984	0.0173	0.955298983847502	0.577746290914113	True
chr3_136392816_G_T_b38	PCCB	ENSG00000114054.13	rs834304	4048	gyrus rectus	Cerebral Cortex	ieu-b-42	Schizophrenia	rs834304	False	True	0.0004215793108751	2.14464245066521e-08	-0.169321986377055	0.0302365598491471	1.06751e-08	0.363798	0.0599397	2.44202440576282e-08	-0.061599	0.011	0.956331201864326	0.440186215799675	True
chr3_63940985_G_A_b38	THOC7	ENSG00000163634.11	rs7615475	4048	gyrus rectus	Cerebral Cortex	ieu-b-42	Schizophrenia	rs7615475	False	True	0.0001759453004582	7.2089545185514515e-09	-0.24220566873466	0.0418607646566344	8.56785e-11	-0.279498	0.0398997	7.73392578048999e-09	0.067696	0.0117	0.995974200200042	0.90953305750206	True
chr16_30000297_C_T_b38	INO80E	ENSG00000169592.14	rs12921996	4048	gyrus rectus	Cerebral Cortex	ieu-b-42	Schizophrenia	rs12921996	False	True	5.40838221170799e-05	1.96983352746094e-09	0.194592712926433	0.0324306311774402	3.79631e-09	-0.336102	0.0535552	2.01599755007086e-09	-0.065403	0.0109	0.925093657928909	0.273057144576889	True
chr2_48406397_G_A_b38	FOXN2	ENSG00000170802.15	rs77304590	4048	gyrus rectus	Cerebral Cortex	ieu-b-42	Schizophrenia	rs77304590	False	True	0.0267228417309112	2.89054064071717e-06	-0.141349965532869	0.0302130016617151	1.06146e-23	0.575911	0.0476501	2.96797337042457e-06	-0.081405	0.0174	0.977739491571361	0.817401573878664	True
chr10_100267650_C_T_b38	CWF19L1	ENSG00000095485.16	rs12784396	4048	gyrus rectus	Cerebral Cortex	ebi-a-GCST006250	Cognitive function	rs12784396	False	True	0.0473232183072001	5.8156509643539e-06	0.0139905451272964	0.0030863882052962	8.56855e-43	0.900065	0.0457268	5.80898158867295e-06	0.0125924	0.00277795	0.959249243871691	0.572025492653852	True
chr8_65596559_C_T_b38	ARMC1	ENSG00000104442.9	rs113093627	4048	gyrus rectus	Cerebral Cortex	ebi-a-GCST006250	Cognitive function	rs113093627	False	True	0.0079627575594101	6.8706098813587e-07	-0.0265186682044781	0.0053411367730743	4.56189e-26	0.524555	0.0403917	6.87400747395236e-07	-0.0139105	0.00280172	0.827461268596259	0.233048941744069	True
chr11_47602338_C_T_b38	MTCH2	ENSG00000109919.9	rs12363232	4048	gyrus rectus	Cerebral Cortex	ebi-a-GCST006250	Cognitive function	rs12363232	False	True	0.0007700935379805	4.25372745526187e-08	-0.0365286957644747	0.0066658441300868	9.12779e-16	0.433618	0.0479612	4.24502253432729e-08	-0.0158395	0.00289043	0.961104967989962	0.411170446331578	True
chr20_49010633_G_T_b38	STAU1	ENSG00000124214.19	rs6095396	4048	gyrus rectus	Cerebral Cortex	ebi-a-GCST006250	Cognitive function	rs6095396	False	True	1.03814639445991e-10	1.52394737013405e-15	-0.0928951893284903	0.0116483160757903	1.79498e-06	-0.237867	0.0477795	1.5300301891434701e-15	0.0220967	0.00277075	0.840188054205582	0.205953515844065	True
chr15_40448514_A_G_b38	C15orf57	ENSG00000128891.15	rs1659563	4048	gyrus rectus	Cerebral Cortex	ebi-a-GCST006250	Cognitive function	rs1659563	False	True	0.0273750594986867	2.98295305722074e-06	0.0254564502224748	0.0054487380209601	1.23252e-10	0.517362	0.0745831	2.98600135180294e-06	0.0131702	0.00281897	0.767162583010291	0.124589549346673	True
chr17_36484820_G_A_b38	DHRS11	ENSG00000278535.4	rs34713024	4048	gyrus rectus	Cerebral Cortex	ebi-a-GCST006250	Cognitive function	rs34713024	False	True	0.0028511212666942	1.90868656675721e-07	-0.0234727266593953	0.0045070365973742	6.37355e-27	-0.622531	0.046761	1.90998519111227e-07	0.0146125	0.00280577	0.848925377494093	0.0950746499195697	True
chr1_212342271_C_T_b38	TMEM206	ENSG00000065600.12	rs1774249	4048	gyrus rectus	Cerebral Cortex	ieu-a-1239	Years of schooling	rs1774249	False	True	0.0131210246940314	1.3237258940967e-06	0.0352302519209953	0.0072847600350656	6.94834e-08	-0.242973	0.0427384	1.34998828572225e-06	-0.00856	0.00177	0.952008617873221	0.502890135210058	True
chr18_46960413_C_G_b38	PIAS2	ENSG00000078043.15	rs12386118	4048	gyrus rectus	Cerebral Cortex	ieu-a-1239	Years of schooling	rs12386118	False	True	0.0033431361049717	2.34607322487874e-07	0.0267430638959562	0.0051731492377924	6.13611e-11	0.330553	0.046771	2.21998479543701e-07	0.00884	0.00171	0.927444943123408	0.391240188647799	True
chr20_46063959_C_T_b38	CD40	ENSG00000101017.13	rs13037326	4048	gyrus rectus	Cerebral Cortex	ieu-a-1239	Years of schooling	rs13037326	False	True	0.0042510673618553	3.07882678898422e-07	0.0346749355737602	0.006774358007361	9.57361e-06	-0.286374	0.0624074	2.87998350260857e-07	-0.00993	0.00194	0.988149717889707	0.835994862696172	True
chr18_13037019_C_A_b38	CEP192	ENSG00000101639.18	rs8097038	4048	gyrus rectus	Cerebral Cortex	ieu-a-1239	Years of schooling	rs8097038	False	True	0.0466337194834959	5.61929265911456e-06	0.008924516663993	0.0019656530373858	1.0852e-37	-0.885202	0.0504397	5.26005154534987e-06	-0.0079	0.00174	0.905027378822865	0.365742804813028	True
chr10_101969833_C_T_b38	NPM3	ENSG00000107833.10	rs3922860	4048	gyrus rectus	Cerebral Cortex	ieu-a-1239	Years of schooling	rs3922860	False	True	1.43611979640359e-15	1.00743574022361e-20	-0.0678200982656532	0.0072649393188594	3.8869e-06	0.23813	0.0495984	9.60063590945344e-21	-0.01615	0.00173	0.946609882054715	0.32768130742681	True
chr7_100308061_A_G_b38	PILRB	ENSG00000121716.20	rs28401739	4048	gyrus rectus	Cerebral Cortex	ieu-a-1239	Years of schooling	rs28401739	False	True	0.0003413571599734	1.6788911955966e-08	-0.0140121757833148	0.0024834587973679	6.059919999999999e-51	0.877808	0.037623	1.71001531509029e-08	-0.0123	0.00218	0.929174531903662	0.260802187882305	True
chr20_49010633_G_T_b38	STAU1	ENSG00000124214.19	rs6095396	4048	gyrus rectus	Cerebral Cortex	ieu-a-1239	Years of schooling	rs6095396	False	True	0.0329943032709133	3.72010347297785e-06	-0.0338424413642918	0.0073150121706668	1.79498e-06	-0.237867	0.0477795	3.49003674925e-06	0.00805	0.00174	0.879620274307458	0.271953575836452	True
chr4_2963617_G_T_b38	GRK4	ENSG00000125388.19	rs28619042	4048	gyrus rectus	Cerebral Cortex	ieu-a-1239	Years of schooling	rs28619042	False	True	8.09818458811584e-08	2.17976837907308e-12	-0.0250429737429429	0.003566119460995	9.00725e-13	-0.499142	0.0636827	2.06015549032001e-12	0.0125	0.00178	0.902710642474069	0.326723363421949	True
chr13_59750122_T_C_b38	DIAPH3	ENSG00000139734.17	rs7999384	4048	gyrus rectus	Cerebral Cortex	ieu-a-1239	Years of schooling	rs7999384	False	True	0.0002373919050097	1.06394193292906e-08	0.0330733004996944	0.0057818360475009	5.11523e-08	0.333804	0.0580633	1.13000404994067e-08	0.01104	0.00193	0.971853902361772	0.654911523632091	True
chr18_23551965_T_C_b38	C18orf8	ENSG00000141452.9	rs1652343	4048	gyrus rectus	Cerebral Cortex	ieu-a-1239	Years of schooling	rs1652343	False	True	8.119610986899159e-11	1.13074046247398e-15	0.0364710387283872	0.0045521854506797	1.51104e-13	0.373447	0.045794	1.0899334970270701e-15	0.01362	0.0017	0.953246731836471	0.464245733900931	True
chr1_74200590_C_T_b38	LRRIQ3	ENSG00000162620.15	rs522042	4048	gyrus rectus	Cerebral Cortex	ieu-a-1239	Years of schooling	rs522042	False	True	1.02978280073525e-08	2.31165116052584e-13	-0.0144562321907573	0.0019723591271498	1.26221e-23	-0.861912	0.0714825	2.3501739060913897e-13	0.01246	0.0017	0.918716261462648	0.297678809762009	True
chr3_53075336_A_G_b38	RFT1	ENSG00000163933.9	rs2581800	4048	gyrus rectus	Cerebral Cortex	ieu-a-1239	Years of schooling	rs2581800	False	True	0.0294346852534123	3.24026687645905e-06	0.010294731968376	0.0022115567419501	3.44839e-30	-0.773211	0.0530694	3.40996561713363e-06	-0.00796	0.00171	0.74519577527606	0.114069837643495	True
chr11_47741464_T_C_b38	MTCH2	ENSG00000109919.9	rs10838757	4051	medial orbital gyrus	Cerebral Cortex	ieu-b-2	Alzheimer's disease	rs10838757	False	True	0.000435865479982	2.22751047863167e-08	-0.199922318622323	0.0357429651887348	9.21017e-16	0.419663	0.0464256	2.46501746124005e-08	-0.0839	0.015	0.958541884952118	0.471451625860206	True
chr14_30614542_C_A_b38	SCFD1	ENSG00000092108.20	rs229243	4051	medial orbital gyrus	Cerebral Cortex	ieu-a-1085	Amyotrophic lateral sclerosis	rs229243	False	True	0.0101981250375496	9.69230237682114e-07	0.0583887245634029	0.0119214553455556	4.42334e-09	0.303598	0.0486106	9.69303988992184e-07	0.0177267	0.00361933	0.928542641527501	0.362553169612242	True
chr20_46095666_A_G_b38	CD40	ENSG00000101017.13	rs6131010	4051	medial orbital gyrus	Cerebral Cortex	ebi-a-GCST005902	Major depressive disorder	rs6131010	False	True	0.0011878666848988	6.9039336240101e-08	-0.0247992537364432	0.0045978582509277	4.9426e-06	0.292658	0.061675	6.91034929404941e-08	-0.0072577	0.0013456	0.868192662912139	0.279571142299018	True
chr1_66579946_T_G_b38	TCTEX1D1	ENSG00000152760.9	rs58274265	4051	medial orbital gyrus	Cerebral Cortex	ebi-a-GCST005902	Major depressive disorder	rs58274265	False	True	0.0004900479926036	2.54897519187922e-08	-0.0238663754996562	0.0042848902960281	1.29471e-05	-0.397023	0.0879111	2.55152601090967e-08	0.0094755	0.0017012	0.737953319749328	0.185662789644808	True
chr6_31269237_G_A_b38	HLA-C	ENSG00000204525.16	rs3998381	4051	medial orbital gyrus	Cerebral Cortex	ebi-a-GCST005902	Major depressive disorder	rs35708511	True	True	0.0073312450942191	6.02834225680419e-07	-0.0090904676632142	0.0018216249542018	4.44203e-27	-0.679613	0.0508198	6.03253707926613e-07	0.006178	0.001238	0.795917688405864	0.53986587813017	True
chr20_46095666_A_G_b38	CD40	ENSG00000101017.13	rs6131010	4051	medial orbital gyrus	Cerebral Cortex	ieu-b-18	Multiple sclerosis	rs6131010	False	True	7.47209762576105e-08	1.89476466098991e-12	-0.440216908473372	0.0625128990152328	4.9426e-06	0.292658	0.061675	1.89495979474355e-12	-0.128833	0.0182949	0.980138173368181	0.695798379519343	True
chr1_160195661_C_T_b38	CASQ1	ENSG00000143318.12	rs10908769	4051	medial orbital gyrus	Cerebral Cortex	ieu-b-18	Multiple sclerosis	rs3747621	True	True	0.0046737810091705	3.43893945340572e-07	-0.234975589720127	0.0460948751410285	6.41884e-13	0.384674	0.0487024	3.43898277060043e-07	-0.090389	0.0177315	0.974496423124386	0.650799003284295	True
chr5_177361569_T_C_b38	RGS14	ENSG00000169220.17	rs4976646	4051	medial orbital gyrus	Cerebral Cortex	ieu-b-18	Multiple sclerosis	rs4976646	False	True	0.0064210587825252	5.02820313796631e-07	-0.288108132571015	0.0573322874081673	2.11396e-10	-0.331445	0.0484938	5.02805477280639e-07	0.095492	0.0190025	0.940476931802798	0.302018358470335	True
chr7_23238664_G_T_b38	GPNMB	ENSG00000136235.15	rs858271	4051	medial orbital gyrus	Cerebral Cortex	ieu-b-7	Parkinson's disease	rs858271	False	True	0.000278943095356	1.28640255578454e-08	0.114686517690745	0.0201633816671737	1.5206600000000002e-29	-0.857991	0.0599137	1.371987011638e-08	-0.0984	0.0173	0.955770697432143	0.58045243396119	True
chr3_136392816_G_T_b38	PCCB	ENSG00000114054.13	rs834304	4051	medial orbital gyrus	Cerebral Cortex	ieu-b-42	Schizophrenia	rs834304	False	True	0.0004215793108751	2.14464245066521e-08	-0.162703349471866	0.029054641214801	3.75008e-09	0.378597	0.060303	2.44202440576282e-08	-0.061599	0.011	0.955635581609361	0.435776888796824	True
chr3_63940985_G_A_b38	THOC7	ENSG00000163634.11	rs7615475	4051	medial orbital gyrus	Cerebral Cortex	ieu-b-42	Schizophrenia	rs7615475	False	True	0.0001759453004582	7.2089545185514515e-09	-0.240236489004184	0.041520428405651	7.03569e-11	-0.281789	0.040016	7.73392578048999e-09	0.067696	0.0117	0.995979664244603	0.909645221565362	True
chr16_30000297_C_T_b38	INO80E	ENSG00000169592.14	rs12921996	4051	medial orbital gyrus	Cerebral Cortex	ieu-b-42	Schizophrenia	rs12921996	False	True	5.40838221170799e-05	1.96983352746093e-09	0.195359382047476	0.0325584035031647	5.44634e-09	-0.334783	0.0539608	2.01599755007086e-09	-0.065403	0.0109	0.92369817040086	0.269132745940726	True
chr2_48327816_G_A_b38	FOXN2	ENSG00000170802.15	rs79247094	4051	medial orbital gyrus	Cerebral Cortex	ieu-b-42	Schizophrenia	rs79247094	False	True	0.0329943032709133	3.73841895158861e-06	-0.140869872954243	0.030455591833818	1.41041e-26	0.587741	0.0445892	3.53801768966855e-06	-0.082795	0.0179	0.965587070975863	0.696300905629711	True
chr10_100267650_C_T_b38	CWF19L1	ENSG00000095485.16	rs12784396	4051	medial orbital gyrus	Cerebral Cortex	ebi-a-GCST006250	Cognitive function	rs12784396	False	True	0.0473232183072001	5.8156509643539e-06	0.0140338285658244	0.00309593676062	2.48483e-42	0.897289	0.0460482	5.80898158867295e-06	0.0125924	0.00277795	0.959249193737354	0.57202517793404	True
chr8_65596559_C_T_b38	ARMC1	ENSG00000104442.9	rs113093627	4051	medial orbital gyrus	Cerebral Cortex	ebi-a-GCST006250	Cognitive function	rs113093627	False	True	0.0079627575594101	6.8706098813587e-07	-0.0269718715401723	0.0054324166587492	3.88316e-25	0.515741	0.0408267	6.87400747395236e-07	-0.0139105	0.00280172	0.831007700117287	0.237555425315564	True
chr11_47741464_T_C_b38	MTCH2	ENSG00000109919.9	rs10838757	4051	medial orbital gyrus	Cerebral Cortex	ebi-a-GCST006250	Cognitive function	rs10838757	False	True	0.0012468715063868	7.36673558374961e-08	-0.0369572728594134	0.0068668431574858	9.21017e-16	0.419663	0.0464256	7.35800366811797e-08	-0.0155096	0.00288176	0.960358839454878	0.459567969034921	True
chr20_49006883_G_T_b38	CSE1L	ENSG00000124207.16	rs6012579	4051	medial orbital gyrus	Cerebral Cortex	ebi-a-GCST006250	Cognitive function	rs3091529	True	True	1.4252005535590798e-11	1.75145927732527e-16	-0.119615009361074	0.0145199483163252	2.67743e-07	-0.189615	0.0351214	1.75388050184176e-16	0.0226808	0.0027532	0.921477214982979	0.371016830400503	True
chr15_40448514_A_G_b38	C15orf57	ENSG00000128891.15	rs1659563	4051	medial orbital gyrus	Cerebral Cortex	ebi-a-GCST006250	Cognitive function	rs1659563	False	True	0.0273750594986867	2.98295305722076e-06	0.0254634391554851	0.0054502339430029	1.81712e-10	0.51722	0.0753586	2.98600135180294e-06	0.0131702	0.00281897	0.767154613981203	0.124584683065231	True
chr17_36484820_G_A_b38	DHRS11	ENSG00000278535.4	rs34713024	4051	medial orbital gyrus	Cerebral Cortex	ebi-a-GCST006250	Cognitive function	rs34713024	False	True	0.0028511212666942	1.90868656675721e-07	-0.0235841062894716	0.0045284227821256	2.86563e-27	-0.619591	0.0460805	1.90998519111227e-07	0.0146125	0.00280577	0.87148155135416	0.112519577024492	True
chr1_212342271_C_T_b38	TMEM206	ENSG00000065600.12	rs1774249	4051	medial orbital gyrus	Cerebral Cortex	ieu-a-1239	Years of schooling	rs1774249	False	True	0.0131210246940314	1.32372589409671e-06	0.0357393366511908	0.0073900263869868	7.91998e-08	-0.239512	0.0423336	1.34998828572225e-06	-0.00856	0.00177	0.951910233230584	0.50240187738584	True
chr18_46960413_C_G_b38	PIAS2	ENSG00000078043.15	rs12386118	4051	medial orbital gyrus	Cerebral Cortex	ieu-a-1239	Years of schooling	rs12386118	False	True	0.0033431361049717	2.34607322487875e-07	0.0269081500646831	0.0052050833269918	2.46091e-11	0.328525	0.0453943	2.21998479543701e-07	0.00884	0.00171	0.927149523190017	0.39019668328557	True
chr20_46095666_A_G_b38	CD40	ENSG00000101017.13	rs6131010	4051	medial orbital gyrus	Cerebral Cortex	ieu-a-1239	Years of schooling	rs6131010	False	True	0.0012103804141893	7.10082396245686e-08	0.0355363598466469	0.006594728317695	4.9426e-06	0.292658	0.061675	7.46998964859536e-08	0.0104	0.00193	0.987824844084825	0.834824901713367	True
chr10_101969833_C_T_b38	NPM3	ENSG00000107833.10	rs3922860	4051	medial orbital gyrus	Cerebral Cortex	ieu-a-1239	Years of schooling	rs3922860	False	True	1.43611979640359e-15	1.00743574022361e-20	-0.0683678912209701	0.0073236193072618	7.11626e-06	0.236222	0.0506981	9.60063590945344e-21	-0.01615	0.00173	0.9559936890079	0.387340409232065	True
chr7_100308061_A_G_b38	PILRB	ENSG00000121716.20	rs28401739	4051	medial orbital gyrus	Cerebral Cortex	ieu-a-1239	Years of schooling	rs28401739	False	True	0.0003413571599734	1.67889119559661e-08	-0.0141146499738936	0.0025016208896819	4.17481e-50	0.871435	0.0379858	1.71001531509029e-08	-0.0123	0.00218	0.929174531903662	0.260802187882305	True
chr20_49006883_G_T_b38	CSE1L	ENSG00000124207.16	rs6012579	4051	medial orbital gyrus	Cerebral Cortex	ieu-a-1239	Years of schooling	rs2426106	True	True	0.0036468551554222	2.60085358672845e-07	-0.0469899533264773	0.0091237507581151	2.67743e-07	-0.189615	0.0351214	2.4300208503569e-07	0.00891	0.00173	0.819950525154508	0.190232075869104	True
chr4_2963617_G_T_b38	GRK4	ENSG00000125388.19	rs28619042	4051	medial orbital gyrus	Cerebral Cortex	ieu-a-1239	Years of schooling	rs28619042	False	True	8.09818458811584e-08	2.1797683790731e-12	-0.0256953152301272	0.0036590128887701	4.45781e-12	-0.48647	0.0644342	2.06015549032001e-12	0.0125	0.00178	0.898790457055705	0.317150508836008	True
chr13_59750122_T_C_b38	DIAPH3	ENSG00000139734.17	rs7999384	4051	medial orbital gyrus	Cerebral Cortex	ieu-a-1239	Years of schooling	rs7999384	False	True	0.0002373919050097	1.06394193292906e-08	0.0336804083139356	0.0058879699316934	1.72819e-07	0.327787	0.0596766	1.13000404994067e-08	0.01104	0.00193	0.971208957952138	0.651253442240083	True
chr18_23551965_T_C_b38	C18orf8	ENSG00000141452.9	rs1652343	4051	medial orbital gyrus	Cerebral Cortex	ieu-a-1239	Years of schooling	rs1652343	False	True	8.119610986899159e-11	1.1307404624739601e-15	0.036200586332551	0.0045184285437104	9.52953e-14	0.376237	0.0456816	1.0899334970270701e-15	0.01362	0.0017	0.948662190195197	0.439885702245926	True
chr1_74200590_C_T_b38	LRRIQ3	ENSG00000162620.15	rs522042	4051	medial orbital gyrus	Cerebral Cortex	ieu-a-1239	Years of schooling	rs522042	False	True	1.02978280073525e-08	2.31165116052584e-13	-0.014785561886951	0.002017291750226	1.86618e-22	-0.842714	0.0725647	2.3501739060913897e-13	0.01246	0.0017	0.91724365650302	0.293605958879516	True
chr3_53075336_A_G_b38	RFT1	ENSG00000163933.9	rs2581800	4051	medial orbital gyrus	Cerebral Cortex	ieu-a-1239	Years of schooling	rs2581800	False	True	0.0294346852534123	3.24026687645905e-06	0.0104972062397715	0.0022550530992473	4.21019e-28	-0.758297	0.0550885	3.40996561713363e-06	-0.00796	0.00171	0.747168385353456	0.115126657476714	True
chr11_47474194_G_T_b38	MTCH2	ENSG00000109919.9	rs11039255	4060	lateral orbital gyrus	Cerebral Cortex	ieu-b-2	Alzheimer's disease	rs11039255	False	True	0.0001580637925272	6.32435208807564e-09	-0.205540933582389	0.0353896020193166	2.34692e-15	0.426679	0.0480537	6.3030390823291e-09	-0.0877	0.0151	0.932234808613739	0.348627580073857	True
chr14_30614542_C_A_b38	SCFD1	ENSG00000092108.20	rs229243	4060	lateral orbital gyrus	Cerebral Cortex	ieu-a-1085	Amyotrophic lateral sclerosis	rs229243	False	True	0.0101981250375496	9.69230237682114e-07	0.0593821498799071	0.0121242868963115	8.69231e-09	0.298519	0.0488518	9.69303988992184e-07	0.0177267	0.00361933	0.928850209884851	0.36363000758895	True
chr20_46095666_A_G_b38	CD40	ENSG00000101017.13	rs6131010	4060	lateral orbital gyrus	Cerebral Cortex	ebi-a-GCST005902	Major depressive disorder	rs6131010	False	True	0.0011878666848988	6.90393362401006e-08	-0.0245901194997747	0.0045590841174059	4.36197e-06	0.295147	0.0618194	6.91034929404941e-08	-0.0072577	0.0013456	0.847734254846701	0.245890088984754	True
chr20_46095666_A_G_b38	CD40	ENSG00000101017.13	rs6131010	4060	lateral orbital gyrus	Cerebral Cortex	ieu-b-18	Multiple sclerosis	rs6131010	False	True	7.47209762576105e-08	1.89476466098992e-12	-0.436504521475739	0.0619857223688535	4.36197e-06	0.295147	0.0618194	1.89495979474355e-12	-0.128833	0.0182949	0.979601411694746	0.688109573479377	True
chr1_160195661_C_T_b38	CASQ1	ENSG00000143318.12	rs10908769	4060	lateral orbital gyrus	Cerebral Cortex	ieu-b-18	Multiple sclerosis	rs3747621	True	True	0.0046737810091705	3.43893945340572e-07	-0.232003429140507	0.0455118300214065	2.08762e-13	0.389602	0.0481117	3.43898277060043e-07	-0.090389	0.0177315	0.974475256067854	0.650602701125278	True
chr5_177361569_T_C_b38	RGS14	ENSG00000169220.17	rs4976646	4060	lateral orbital gyrus	Cerebral Cortex	ieu-b-18	Multiple sclerosis	rs4976646	False	True	0.0064210587825252	5.02820313796631e-07	-0.278067516372415	0.0553342476842752	6.45207e-10	-0.343413	0.0518624	5.02805477280639e-07	0.095492	0.0190025	0.939774194399278	0.299425641644221	True
chr7_23238664_G_T_b38	GPNMB	ENSG00000136235.15	rs858271	4060	lateral orbital gyrus	Cerebral Cortex	ieu-b-7	Parkinson's disease	rs858271	False	True	0.000278943095356	1.28640255578454e-08	0.11425439716872	0.0200874092583218	1.0210400000000001e-29	-0.861236	0.0598608	1.371987011638e-08	-0.0984	0.0173	0.955252489663504	0.577480783025216	True
chr3_136392816_G_T_b38	PCCB	ENSG00000114054.13	rs834304	4060	lateral orbital gyrus	Cerebral Cortex	ieu-b-42	Schizophrenia	rs834304	False	True	0.0004215793108751	2.14464245066521e-08	-0.158438939573597	0.0282931270850106	3.68049e-09	0.388787	0.0618896	2.44202440576282e-08	-0.061599	0.011	0.959631418441962	0.460134654901421	True
chr3_63940985_G_A_b38	THOC7	ENSG00000163634.11	rs7615475	4060	lateral orbital gyrus	Cerebral Cortex	ieu-b-42	Schizophrenia	rs7615475	False	True	0.0001759453004582	7.2089545185514515e-09	-0.22844338858593	0.0394822093839426	1.2656e-11	-0.296336	0.0402656	7.73392578048999e-09	0.067696	0.0117	0.995981027164567	0.909673203229929	True
chr16_30000297_C_T_b38	INO80E	ENSG00000169592.14	rs12921996	4060	lateral orbital gyrus	Cerebral Cortex	ieu-b-42	Schizophrenia	rs12921996	False	True	5.40838221170799e-05	1.96983352746093e-09	0.197259604654389	0.0328750927439543	8.45727e-09	-0.331558	0.0542097	2.01599755007086e-09	-0.065403	0.0109	0.923853014988033	0.26960386844891	True
chr2_48406397_G_A_b38	FOXN2	ENSG00000170802.15	rs77304590	4060	lateral orbital gyrus	Cerebral Cortex	ieu-b-42	Schizophrenia	rs77304590	False	True	0.0267228417309112	2.89054064071717e-06	-0.144049306429265	0.0307899752087613	1.04842e-23	0.565119	0.0467493	2.96797337042457e-06	-0.081405	0.0174	0.977739527856995	0.817401827819936	True
chr10_100267650_C_T_b38	CWF19L1	ENSG00000095485.16	rs12784396	4060	lateral orbital gyrus	Cerebral Cortex	ebi-a-GCST006250	Cognitive function	rs12784396	False	True	0.0473232183072001	5.8156509643539e-06	0.0141046118554726	0.0031115519284576	3.92253e-42	0.892786	0.0460166	5.80898158867295e-06	0.0125924	0.00277795	0.959247493315123	0.572014503666845	True
chr22_37742372_G_C_b38	TRIOBP	ENSG00000100106.19	rs4396807	4060	lateral orbital gyrus	Cerebral Cortex	ebi-a-GCST006250	Cognitive function	rs4396807	False	True	0.0006753309921204	3.58816920059931e-08	0.0844520672958203	0.0153270310604353	2.53102e-08	-0.186282	0.0316051	3.5820364432466e-08	-0.0157319	0.00285515	0.96573522257586	0.59498074517373	True
chr8_65596559_C_T_b38	ARMC1	ENSG00000104442.9	rs113093627	4060	lateral orbital gyrus	Cerebral Cortex	ebi-a-GCST006250	Cognitive function	rs113093627	False	True	0.0079627575594101	6.8706098813587e-07	-0.0267865567513754	0.0053950923246082	6.82652e-25	0.519309	0.0414147	6.87400747395236e-07	-0.0139105	0.00280172	0.834014770200335	0.241483723304681	True
chr11_47474194_G_T_b38	MTCH2	ENSG00000109919.9	rs11039255	4060	lateral orbital gyrus	Cerebral Cortex	ebi-a-GCST006250	Cognitive function	rs11039255	False	True	0.0006318359110074	3.33244710531904e-08	-0.0374014188652359	0.0067719292489201	2.34692e-15	0.426679	0.0480537	3.32498737022943e-08	-0.0159584	0.00288944	0.956275462634161	0.432893050708576	True
chr20_49006883_G_T_b38	CSE1L	ENSG00000124207.16	rs6012579	4060	lateral orbital gyrus	Cerebral Cortex	ebi-a-GCST006250	Cognitive function	rs3091529	True	True	1.4252005535590798e-11	1.75145927732527e-16	-0.118684262854392	0.0144069659134912	9.08134e-08	-0.191102	0.0339495	1.75388050184176e-16	0.0226808	0.0027532	0.920631798782212	0.372809577636528	True
chr15_40448514_A_G_b38	C15orf57	ENSG00000128891.15	rs1659563	4060	lateral orbital gyrus	Cerebral Cortex	ebi-a-GCST006250	Cognitive function	rs1659563	False	True	0.0273750594986867	2.98295305722074e-06	0.0244029972428923	0.0052232553141027	2.90367e-11	0.539696	0.0748897	2.98600135180294e-06	0.0131702	0.00281897	0.767162213105775	0.124589323458596	True
chr17_81074582_T_C_b38	SLC38A10	ENSG00000157637.12	rs9895151	4060	lateral orbital gyrus	Cerebral Cortex	ebi-a-GCST006250	Cognitive function	rs9895151	False	True	0.0286632805449413	3.13151730184692e-06	-0.0600326024940908	0.0128770070910425	1.90536e-05	-0.24538	0.0554894	3.12996873906266e-06	0.0147308	0.00315976	0.90219269109617	0.652481801809312	True
chr17_36484820_G_A_b38	DHRS11	ENSG00000278535.4	rs34713024	4060	lateral orbital gyrus	Cerebral Cortex	ebi-a-GCST006250	Cognitive function	rs34713024	False	True	0.0028511212666942	1.90868656675721e-07	-0.023731915833512	0.0045568039341791	2.19221e-27	-0.615732	0.0456423	1.90998519111227e-07	0.0146125	0.00280577	0.828118444215013	0.0826373568667658	True
chr1_212342271_C_T_b38	TMEM206	ENSG00000065600.12	rs1774249	4060	lateral orbital gyrus	Cerebral Cortex	ieu-a-1239	Years of schooling	rs1774249	False	True	0.0131210246940314	1.32372589409671e-06	0.0350670206141645	0.0072510077671812	5.26521e-08	-0.244104	0.0425049	1.34998828572225e-06	-0.00856	0.00177	0.952339431854152	0.504658391047325	True
chr18_46960413_C_G_b38	PIAS2	ENSG00000078043.15	rs12386118	4060	lateral orbital gyrus	Cerebral Cortex	ieu-a-1239	Years of schooling	rs12386118	False	True	0.0033431361049717	2.34607322487875e-07	0.027701091435537	0.005358469044657	6.82479e-11	0.319121	0.0452808	2.21998479543701e-07	0.00884	0.00171	0.926403454649688	0.387584477493832	True
chr20_46095666_A_G_b38	CD40	ENSG00000101017.13	rs6131010	4060	lateral orbital gyrus	Cerebral Cortex	ieu-a-1239	Years of schooling	rs6131010	False	True	0.0012103804141893	7.10082396245686e-08	0.0352366786719838	0.0065391144073969	4.36197e-06	0.295147	0.0618194	7.46998964859536e-08	0.0104	0.00193	0.98785411092605	0.834387346594233	True
chr10_101969833_C_T_b38	NPM3	ENSG00000107833.10	rs3922860	4060	lateral orbital gyrus	Cerebral Cortex	ieu-a-1239	Years of schooling	rs3922860	False	True	1.43611979640359e-15	1.00743574022361e-20	-0.0693174697192106	0.0074253388615625	1.09745e-05	0.232986	0.0511378	9.60063590945344e-21	-0.01615	0.00173	0.952857429244374	0.37633414673656	True
chr7_100308061_A_G_b38	PILRB	ENSG00000121716.20	rs28401739	4060	lateral orbital gyrus	Cerebral Cortex	ieu-a-1239	Years of schooling	rs28401739	False	True	0.0003413571599734	1.6788911955966e-08	-0.0139573201037608	0.002473736408634	9.31132e-51	0.881258	0.0379126	1.71001531509029e-08	-0.0123	0.00218	0.929174531903662	0.260802187882305	True
chr20_49006883_G_T_b38	CSE1L	ENSG00000124207.16	rs6012579	4060	lateral orbital gyrus	Cerebral Cortex	ieu-a-1239	Years of schooling	rs2426106	True	True	0.0036468551554222	2.60085358672845e-07	-0.0466243158104049	0.00905275716633	9.08134e-08	-0.191102	0.0339495	2.4300208503569e-07	0.00891	0.00173	0.817725236692059	0.190209629061638	True
chr4_2963617_G_T_b38	GRK4	ENSG00000125388.19	rs28619042	4060	lateral orbital gyrus	Cerebral Cortex	ieu-a-1239	Years of schooling	rs28619042	False	True	8.09818458811584e-08	2.1797683790731e-12	-0.0259268861809697	0.00369198859217	6.99179e-12	-0.482125	0.0645586	2.06015549032001e-12	0.0125	0.00178	0.898653734712891	0.316825298498288	True
chr13_59750122_T_C_b38	DIAPH3	ENSG00000139734.17	rs7999384	4060	lateral orbital gyrus	Cerebral Cortex	ieu-a-1239	Years of schooling	rs7999384	False	True	0.0002373919050097	1.06394193292906e-08	0.034267090866765	0.0059905330953674	2.22867e-07	0.322175	0.0592418	1.13000404994067e-08	0.01104	0.00193	0.971012432774654	0.650284875580881	True
chr18_23551965_T_C_b38	C18orf8	ENSG00000141452.9	rs1652343	4060	lateral orbital gyrus	Cerebral Cortex	ieu-a-1239	Years of schooling	rs1652343	False	True	8.119610986899159e-11	1.13074046247398e-15	0.0361321130123359	0.0045098819472078	4.79812e-14	0.37695	0.0451093	1.0899334970270701e-15	0.01362	0.0017	0.946817718395286	0.430730857596588	True
chr1_74200590_C_T_b38	LRRIQ3	ENSG00000162620.15	rs522042	4060	lateral orbital gyrus	Cerebral Cortex	ieu-a-1239	Years of schooling	rs522042	False	True	1.02978280073525e-08	2.31165116052585e-13	-0.0146568922683129	0.0019997365053075	1.07643e-22	-0.850112	0.0726339	2.3501739060913897e-13	0.01246	0.0017	0.918454558432761	0.296947732641483	True
chr3_53075336_A_G_b38	RFT1	ENSG00000163933.9	rs2581800	4060	lateral orbital gyrus	Cerebral Cortex	ieu-a-1239	Years of schooling	rs2581800	False	True	0.0294346852534123	3.24026687645905e-06	0.0105371567150546	0.0022636354249677	7.657849999999999e-27	-0.755422	0.0568732	3.40996561713363e-06	-0.00796	0.00171	0.749596857642565	0.116447019548406	True
chr13_91340967_T_C_b38	GPC5	ENSG00000179399.14	rs76616232	4060	lateral orbital gyrus	Cerebral Cortex	ieu-a-1239	Years of schooling	rs76616232	False	True	0.0010762671545164	6.17421966661787e-08	0.0559605380561962	0.0103368743581542	3.59736e-06	0.296995	0.0616286	5.97998369714251e-08	0.01662	0.00307	0.943151568635573	0.537496418325108	True
chr16_89901106_G_A_b38	CDK10	ENSG00000185324.21	rs78498439	4060	lateral orbital gyrus	Cerebral Cortex	ieu-a-1239	Years of schooling	rs78498439	False	True	0.0064229978034813	5.04640940842579e-07	-0.0226979208815329	0.0045174128250181	7.78948e-12	-0.721652	0.0968879	4.95998085314072e-07	0.01638	0.00326	0.926361186921598	0.546739832398314	True
chr11_47602338_C_T_b38	MTCH2	ENSG00000109919.9	rs12363232	4074	paracentral lobule, anterior part, inferior bank of gyrus	Cerebral Cortex	ieu-b-2	Alzheimer's disease	rs12363232	False	True	0.0001826718494096	7.70287883490527e-09	-0.199463370336228	0.0345401019733607	1.30281e-15	0.437173	0.0486822	7.68900246263787e-09	-0.0872	0.0151	0.966541685715487	0.472238161409482	True
chr14_30614542_C_A_b38	SCFD1	ENSG00000092108.20	rs229243	4074	paracentral lobule, anterior part, inferior bank of gyrus	Cerebral Cortex	ieu-a-1085	Amyotrophic lateral sclerosis	rs229243	False	True	0.0101981250375496	9.69230237682109e-07	0.0582994313678415	0.0119032240029204	3.00478e-09	0.304063	0.048096	9.69303988992184e-07	0.0177267	0.00361933	0.928702063409567	0.363108970014571	True
chr20_46095666_A_G_b38	CD40	ENSG00000101017.13	rs6131010	4074	paracentral lobule, anterior part, inferior bank of gyrus	Cerebral Cortex	ebi-a-GCST005902	Major depressive disorder	rs6131010	False	True	0.0011878666848988	6.9039336240101e-08	-0.0243280024939077	0.0045104868148038	3.36919e-06	0.298327	0.0617108	6.91034929404941e-08	-0.0072577	0.0013456	0.872984669338681	0.286821383373748	True
chr20_46095666_A_G_b38	CD40	ENSG00000101017.13	rs6131010	4074	paracentral lobule, anterior part, inferior bank of gyrus	Cerebral Cortex	ieu-b-18	Multiple sclerosis	rs6131010	False	True	7.47209762576105e-08	1.89476466098991e-12	-0.431851625900438	0.0613249890221133	3.36919e-06	0.298327	0.0617108	1.89495979474355e-12	-0.128833	0.0182949	0.977732444073129	0.66821263784799	True
chr1_160195661_C_T_b38	CASQ1	ENSG00000143318.12	rs10908769	4074	paracentral lobule, anterior part, inferior bank of gyrus	Cerebral Cortex	ieu-b-18	Multiple sclerosis	rs3747621	True	True	0.0046737810091705	3.43893945340572e-07	-0.226096853269298	0.0443531442293261	7.82564e-14	0.39978	0.0483371	3.43898277060043e-07	-0.090389	0.0177315	0.974474517125579	0.650595850199042	True
chr5_177361569_T_C_b38	RGS14	ENSG00000169220.17	rs4976646	4074	paracentral lobule, anterior part, inferior bank of gyrus	Cerebral Cortex	ieu-b-18	Multiple sclerosis	rs4976646	False	True	0.0064210587825252	5.02820313796631e-07	-0.272219070614696	0.0541704319666126	2.18173e-09	-0.350791	0.0549404	5.02805477280639e-07	0.095492	0.0190025	0.93550165961018	0.284374153766989	True
chr7_23248690_G_A_b38	GPNMB	ENSG00000136235.15	rs199357	4074	paracentral lobule, anterior part, inferior bank of gyrus	Cerebral Cortex	ieu-b-7	Parkinson's disease	rs199357	False	True	0.0004809942432413	2.47938784285289e-08	0.114832173370537	0.0205987609963644	3.2565e-29	-0.844711	0.0595169	2.68299584434643e-08	-0.097	0.0174	0.953164731006596	0.561518094875512	True
chr3_136392816_G_T_b38	PCCB	ENSG00000114054.13	rs834304	4074	paracentral lobule, anterior part, inferior bank of gyrus	Cerebral Cortex	ieu-b-42	Schizophrenia	rs834304	False	True	0.0004215793108751	2.14464245066521e-08	-0.15696292200396	0.0280295482401266	2.50457e-09	0.392443	0.061726	2.44202440576282e-08	-0.061599	0.011	0.959599239411932	0.459867780700468	True
chr3_63940985_G_A_b38	THOC7	ENSG00000163634.11	rs7615475	4074	paracentral lobule, anterior part, inferior bank of gyrus	Cerebral Cortex	ieu-b-42	Schizophrenia	rs7615475	False	True	0.0001759453004582	7.208954518551411e-09	-0.227939567192272	0.0393951331858541	1.17141e-11	-0.296991	0.0402771	7.73392578048999e-09	0.067696	0.0117	0.995971040890697	0.909468216326207	True
chr16_30000297_C_T_b38	INO80E	ENSG00000169592.14	rs12921996	4074	paracentral lobule, anterior part, inferior bank of gyrus	Cerebral Cortex	ieu-b-42	Schizophrenia	rs12921996	False	True	5.40838221170799e-05	1.96983352746094e-09	0.20423949260993	0.034038354042601	3.06662e-08	-0.320227	0.0546959	2.01599755007086e-09	-0.065403	0.0109	0.922566660294394	0.266301606249346	True
chr2_48327816_G_A_b38	FOXN2	ENSG00000170802.15	rs79247094	4074	paracentral lobule, anterior part, inferior bank of gyrus	Cerebral Cortex	ieu-b-42	Schizophrenia	rs79247094	False	True	0.0329943032709133	3.73841895158861e-06	-0.138905898991865	0.0300309872812897	4.80711e-27	0.596051	0.044615	3.53801768966855e-06	-0.082795	0.0179	0.965587125977081	0.69630125944586	True
chr10_100267650_C_T_b38	CWF19L1	ENSG00000095485.16	rs12784396	4074	paracentral lobule, anterior part, inferior bank of gyrus	Cerebral Cortex	ebi-a-GCST006250	Cognitive function	rs12784396	False	True	0.0473232183072001	5.81565096435392e-06	0.0140652260841787	0.0031028632191277	6.7959e-42	0.895286	0.0463881	5.80898158867295e-06	0.0125924	0.00277795	0.959244203103534	0.571993850645087	True
chr22_37742372_G_C_b38	TRIOBP	ENSG00000100106.19	rs4396807	4074	paracentral lobule, anterior part, inferior bank of gyrus	Cerebral Cortex	ebi-a-GCST006250	Cognitive function	rs4396807	False	True	0.0006753309921204	3.58816920059931e-08	0.0798808786343187	0.014497415482731	5.74847e-09	-0.196942	0.0317986	3.5820364432466e-08	-0.0157319	0.00285515	0.968134782031181	0.612460203542914	True
chr8_65596559_C_T_b38	ARMC1	ENSG00000104442.9	rs113093627	4074	paracentral lobule, anterior part, inferior bank of gyrus	Cerebral Cortex	ebi-a-GCST006250	Cognitive function	rs113093627	False	True	0.0079627575594101	6.8706098813587e-07	-0.0272623401261352	0.0054909200660073	6.400240000000002e-24	0.510246	0.0419275	6.87400747395236e-07	-0.0139105	0.00280172	0.834853555891356	0.242597576974689	True
chr11_47602338_C_T_b38	MTCH2	ENSG00000109919.9	rs12363232	4074	paracentral lobule, anterior part, inferior bank of gyrus	Cerebral Cortex	ebi-a-GCST006250	Cognitive function	rs12363232	False	True	0.0007700935379805	4.25372745526185e-08	-0.0362316520004666	0.006611638870653	1.30281e-15	0.437173	0.0486822	4.24502253432729e-08	-0.0158395	0.00289043	0.964263483679039	0.432628722527805	True
chr20_49006883_G_T_b38	CSE1L	ENSG00000124207.16	rs6012579	4074	paracentral lobule, anterior part, inferior bank of gyrus	Cerebral Cortex	ebi-a-GCST006250	Cognitive function	rs3091529	True	True	1.4252005535590798e-11	1.7514592773253e-16	-0.11845306175741	0.0143789006397702	1.33703e-07	-0.191475	0.0345167	1.75388050184176e-16	0.0226808	0.0027532	0.918884967461275	0.371664052124942	True
chr15_40448514_A_G_b38	C15orf57	ENSG00000128891.15	rs1659563	4074	paracentral lobule, anterior part, inferior bank of gyrus	Cerebral Cortex	ebi-a-GCST006250	Cognitive function	rs1659563	False	True	0.0273750594986867	2.98295305722076e-06	0.0242065001828785	0.0051811967791323	3.68386e-11	0.544077	0.0759625	2.98600135180294e-06	0.0131702	0.00281897	0.767163682479878	0.124590220758933	True
chr17_81074582_T_C_b38	SLC38A10	ENSG00000157637.12	rs9895151	4074	paracentral lobule, anterior part, inferior bank of gyrus	Cerebral Cortex	ebi-a-GCST006250	Cognitive function	rs9895151	False	True	0.0286632805449413	3.13151730184692e-06	-0.0602299489729164	0.0129193379562999	2.21176e-05	-0.244576	0.0557702	3.12996873906266e-06	0.0147308	0.00315976	0.897544627306099	0.646150777773348	True
chr17_36484820_G_A_b38	DHRS11	ENSG00000278535.4	rs34713024	4074	paracentral lobule, anterior part, inferior bank of gyrus	Cerebral Cortex	ebi-a-GCST006250	Cognitive function	rs34713024	False	True	0.0028511212666942	1.90868656675721e-07	-0.0240993561410684	0.0046273567479846	3.93933e-27	-0.606344	0.0452734	1.90998519111227e-07	0.0146125	0.00280577	0.82626389590456	0.0816591141717358	True
chr1_212342271_C_T_b38	TMEM206	ENSG00000065600.12	rs1774249	4074	paracentral lobule, anterior part, inferior bank of gyrus	Cerebral Cortex	ieu-a-1239	Years of schooling	rs1774249	False	True	0.0131210246940314	1.32372589409669e-06	0.0346149491289649	0.0071575303689565	4.15973e-08	-0.247292	0.0426968	1.34998828572225e-06	-0.00856	0.00177	0.952812642936686	0.507200466774774	True
chr18_46960413_C_G_b38	PIAS2	ENSG00000078043.15	rs12386118	4074	paracentral lobule, anterior part, inferior bank of gyrus	Cerebral Cortex	ieu-a-1239	Years of schooling	rs12386118	False	True	0.0033431361049717	2.34607322487875e-07	0.0269011898603207	0.0052037369526186	4.85386e-11	0.32861	0.0462104	2.21998479543701e-07	0.00884	0.00171	0.92692316652882	0.389401011299525	True
chr20_46095666_A_G_b38	CD40	ENSG00000101017.13	rs6131010	4074	paracentral lobule, anterior part, inferior bank of gyrus	Cerebral Cortex	ieu-a-1239	Years of schooling	rs6131010	False	True	0.0012103804141893	7.10082396245686e-08	0.0348610752630503	0.0064694110824699	3.36919e-06	0.298327	0.0617108	7.46998964859536e-08	0.0104	0.00193	0.986976057611391	0.824241011170335	True
chr7_100308061_A_G_b38	PILRB	ENSG00000121716.20	rs28401739	4074	paracentral lobule, anterior part, inferior bank of gyrus	Cerebral Cortex	ieu-a-1239	Years of schooling	rs28401739	False	True	0.0003413571599734	1.6788911955966e-08	-0.0138791095704923	0.0024598747043636	3.731399999999999e-52	0.886224	0.0370762	1.71001531509029e-08	-0.0123	0.00218	0.929174531903662	0.260802187882305	True
chr20_49006883_G_T_b38	CSE1L	ENSG00000124207.16	rs6012579	4074	paracentral lobule, anterior part, inferior bank of gyrus	Cerebral Cortex	ieu-a-1239	Years of schooling	rs2426106	True	True	0.0036468551554222	2.60085358672846e-07	-0.0465334900117509	0.0090351220786003	1.33703e-07	-0.191475	0.0345167	2.4300208503569e-07	0.00891	0.00173	0.814785970317872	0.189421039900322	True
chr4_2944649_C_T_b38	GRK4	ENSG00000125388.19	rs2471349	4074	paracentral lobule, anterior part, inferior bank of gyrus	Cerebral Cortex	ieu-a-1239	Years of schooling	rs2995797	True	True	2.49007642623221e-07	7.10359083002061e-12	-0.0250629620602811	0.0036558615647087	9.77858e-12	-0.49236	0.0664743	7.35021427646795e-12	0.01234	0.0018	0.879621485688862	0.260866778876277	True
chr13_59750122_T_C_b38	DIAPH3	ENSG00000139734.17	rs7999384	4074	paracentral lobule, anterior part, inferior bank of gyrus	Cerebral Cortex	ieu-a-1239	Years of schooling	rs7999384	False	True	0.0002373919050097	1.06394193292906e-08	0.0351233293352974	0.006140219711696	4.6586e-07	0.314321	0.0595461	1.13000404994067e-08	0.01104	0.00193	0.971114590316558	0.654442982719482	True
chr18_23551965_T_C_b38	C18orf8	ENSG00000141452.9	rs1652343	4074	paracentral lobule, anterior part, inferior bank of gyrus	Cerebral Cortex	ieu-a-1239	Years of schooling	rs1652343	False	True	8.119610986899159e-11	1.1307404624739601e-15	0.0373796892710412	0.0046655999824353	3.41441e-13	0.364369	0.045485	1.0899334970270701e-15	0.01362	0.0017	0.947333725962797	0.433256955026623	True
chr1_74200590_C_T_b38	LRRIQ3	ENSG00000162620.15	rs522042	4074	paracentral lobule, anterior part, inferior bank of gyrus	Cerebral Cortex	ieu-a-1239	Years of schooling	rs522042	False	True	1.02978280073525e-08	2.31165116052585e-13	-0.0147276971720694	0.0020093968854348	4.89056e-22	-0.846025	0.073861	2.3501739060913897e-13	0.01246	0.0017	0.918305958625888	0.296534025230798	True
chr3_53075336_A_G_b38	RFT1	ENSG00000163933.9	rs2581800	4074	paracentral lobule, anterior part, inferior bank of gyrus	Cerebral Cortex	ieu-a-1239	Years of schooling	rs2581800	False	True	0.0294346852534123	3.24026687645905e-06	0.0106316339191862	0.0022839314072623	2.95868e-26	-0.748709	0.0573352	3.40996561713363e-06	-0.00796	0.00171	0.748859361325042	0.116043760735033	True
chr13_91340967_T_C_b38	GPC5	ENSG00000179399.14	rs76616232	4074	paracentral lobule, anterior part, inferior bank of gyrus	Cerebral Cortex	ieu-a-1239	Years of schooling	rs76616232	False	True	0.0010762671545164	6.17421966661787e-08	0.0534606266666238	0.0098750977055676	2.21911e-06	0.310883	0.0630573	5.97998369714251e-08	0.01662	0.00307	0.94722677306184	0.537817096624056	True
chr11_47602338_C_T_b38	MTCH2	ENSG00000109919.9	rs12363232	4079	frontal operculum	Cerebral Cortex	ieu-b-2	Alzheimer's disease	rs12363232	False	True	0.0001826718494096	7.70287883490527e-09	-0.19852427255197	0.034377482976316	1.3864e-15	0.439241	0.0489706	7.68900246263787e-09	-0.0872	0.0151	0.966247675064049	0.469982264068973	True
chr14_30614542_C_A_b38	SCFD1	ENSG00000092108.20	rs229243	4079	frontal operculum	Cerebral Cortex	ieu-a-1085	Amyotrophic lateral sclerosis	rs229243	False	True	0.0101981250375496	9.69230237682109e-07	0.057833624784674	0.0118081184423448	3.74842e-09	0.306512	0.0488207	9.69303988992184e-07	0.0177267	0.00361933	0.92876117249203	0.363315030322428	True
chr20_46095666_A_G_b38	CD40	ENSG00000101017.13	rs6131010	4079	frontal operculum	Cerebral Cortex	ebi-a-GCST005902	Major depressive disorder	rs6131010	False	True	0.0011878666848988	6.9039336240101e-08	-0.024857009774709	0.0046085663988382	4.96786e-06	0.291978	0.0615472	6.91034929404941e-08	-0.0072577	0.0013456	0.861915152960425	0.268680632345302	True
chr20_46095666_A_G_b38	CD40	ENSG00000101017.13	rs6131010	4079	frontal operculum	Cerebral Cortex	ieu-b-18	Multiple sclerosis	rs6131010	False	True	7.47209762576105e-08	1.89476466098991e-12	-0.441242148381042	0.0626584879682716	4.96786e-06	0.291978	0.0615472	1.89495979474355e-12	-0.128833	0.0182949	0.979623237589223	0.68992859685694	True
chr1_160195661_C_T_b38	CASQ1	ENSG00000143318.12	rs10908769	4079	frontal operculum	Cerebral Cortex	ieu-b-18	Multiple sclerosis	rs3747621	True	True	0.0046737810091705	3.43893945340572e-07	-0.236290107545996	0.0463527425013201	6.52949e-13	0.382534	0.0484502	3.43898277060043e-07	-0.090389	0.0177315	0.97447483596915	0.650598806264374	True
chr5_177361569_T_C_b38	RGS14	ENSG00000169220.17	rs4976646	4079	frontal operculum	Cerebral Cortex	ieu-b-18	Multiple sclerosis	rs4976646	False	True	0.0064210587825252	5.02820313796634e-07	-0.281901028213129	0.0560971001614793	2.68326e-10	-0.338743	0.0498921	5.02805477280639e-07	0.095492	0.0190025	0.918135451336843	0.234800926037801	True
chr7_23238664_G_T_b38	GPNMB	ENSG00000136235.15	rs858271	4079	frontal operculum	Cerebral Cortex	ieu-b-7	Parkinson's disease	rs858271	False	True	0.000278943095356	1.28640255578453e-08	0.11424603999308	0.020085939958133	1.85512e-29	-0.861299	0.0602851	1.371987011638e-08	-0.0984	0.0173	0.956168169005058	0.582750321815463	True
chr3_136392816_G_T_b38	PCCB	ENSG00000114054.13	rs834304	4079	frontal operculum	Cerebral Cortex	ieu-b-42	Schizophrenia	rs834304	False	True	0.0004215793108751	2.1446424506652e-08	-0.160045208308975	0.0285799654442236	3.6977e-09	0.384885	0.0612775	2.44202440576282e-08	-0.061599	0.011	0.954128210891412	0.427181043660102	True
chr3_63940985_G_A_b38	THOC7	ENSG00000163634.11	rs7615475	4079	frontal operculum	Cerebral Cortex	ieu-b-42	Schizophrenia	rs7615475	False	True	0.0001759453004582	7.2089545185514515e-09	-0.235957601804119	0.0407809019898989	6.5211e-11	-0.286899	0.0406597	7.73392578048999e-09	0.067696	0.0117	0.995978494443192	0.909621206063496	True
chr16_30000297_C_T_b38	INO80E	ENSG00000169592.14	rs12921996	4079	frontal operculum	Cerebral Cortex	ieu-b-42	Schizophrenia	rs12921996	False	True	5.40838221170799e-05	1.96983352746093e-09	0.196191538953033	0.0326970899589936	8.95634e-09	-0.333363	0.0546076	2.01599755007086e-09	-0.065403	0.0109	0.922517109535633	0.265913875146049	True
chr2_48327816_G_A_b38	FOXN2	ENSG00000170802.15	rs79247094	4079	frontal operculum	Cerebral Cortex	ieu-b-42	Schizophrenia	rs79247094	False	True	0.0329943032709133	3.7384189515886e-06	-0.143296751224932	0.0309802747379224	3.54606e-26	0.577787	0.0443482	3.53801768966855e-06	-0.082795	0.0179	0.965587411209378	0.696303094315702	True
chr10_100267650_C_T_b38	CWF19L1	ENSG00000095485.16	rs12784396	4079	frontal operculum	Cerebral Cortex	ebi-a-GCST006250	Cognitive function	rs12784396	False	True	0.0473232183072001	5.8156509643539e-06	0.0140758385488218	0.0031052043849226	1.06109e-41	0.894611	0.0465511	5.80898158867295e-06	0.0125924	0.00277795	0.959246687325821	0.572009444257988	True
chr22_37742372_G_C_b38	TRIOBP	ENSG00000100106.19	rs4396807	4079	frontal operculum	Cerebral Cortex	ebi-a-GCST006250	Cognitive function	rs4396807	False	True	0.0006753309921204	3.58816920059931e-08	0.0868335789549215	0.0157592466868684	3.65224e-08	-0.181173	0.0311364	3.5820364432466e-08	-0.0157319	0.00285515	0.973924716399321	0.661259559826147	True
chr8_65596559_C_T_b38	ARMC1	ENSG00000104442.9	rs113093627	4079	frontal operculum	Cerebral Cortex	ebi-a-GCST006250	Cognitive function	rs113093627	False	True	0.0079627575594101	6.8706098813587e-07	-0.0269699366781832	0.0054320269573343	4.82451e-25	0.515778	0.0409459	6.87400747395236e-07	-0.0139105	0.00280172	0.83216907073818	0.23906069458522	True
chr11_47602338_C_T_b38	MTCH2	ENSG00000109919.9	rs12363232	4079	frontal operculum	Cerebral Cortex	ebi-a-GCST006250	Cognitive function	rs12363232	False	True	0.0007700935379805	4.25372745526187e-08	-0.0360610689803548	0.0065805104714723	1.3864e-15	0.439241	0.0489706	4.24502253432729e-08	-0.0158395	0.00289043	0.964999184223483	0.437930729251022	True
chr20_49204492_G_A_b38	STAU1	ENSG00000124214.19	rs6067007	4079	frontal operculum	Cerebral Cortex	ebi-a-GCST006250	Cognitive function	rs6067007	False	True	2.97131408341672e-08	7.12546454521504e-13	-0.0764774139763343	0.0106558940715678	2.43364e-07	0.266293	0.0491371	7.14167364109734e-13	-0.0203654	0.00283759	0.929642116834474	0.426869754911741	True
chr15_40448514_A_G_b38	C15orf57	ENSG00000128891.15	rs1659563	4079	frontal operculum	Cerebral Cortex	ebi-a-GCST006250	Cognitive function	rs1659563	False	True	0.0273750594986867	2.98295305722074e-06	0.0249658785884351	0.0053437353088366	8.55463e-11	0.527528	0.075304	2.98600135180294e-06	0.0131702	0.00281897	0.767160013521162	0.124587980259638	True
chr17_36484820_G_A_b38	DHRS11	ENSG00000278535.4	rs34713024	4079	frontal operculum	Cerebral Cortex	ebi-a-GCST006250	Cognitive function	rs34713024	False	True	0.0028511212666942	1.90868656675721e-07	-0.0236227282573903	0.0045358386492891	2.22502e-27	-0.618578	0.0458618	1.90998519111227e-07	0.0146125	0.00280577	0.83582639617309	0.0869153695952245	True
chr1_212342271_C_T_b38	TMEM206	ENSG00000065600.12	rs1774249	4079	frontal operculum	Cerebral Cortex	ieu-a-1239	Years of schooling	rs1774249	False	True	0.0131210246940314	1.3237258940967e-06	0.0363644087597443	0.0075192761103676	1.2547e-07	-0.235395	0.0423312	1.34998828572225e-06	-0.00856	0.00177	0.951871369478118	0.502357107534176	True
chr18_46960413_C_G_b38	PIAS2	ENSG00000078043.15	rs12386118	4079	frontal operculum	Cerebral Cortex	ieu-a-1239	Years of schooling	rs12386118	False	True	0.0033431361049717	2.34607322487875e-07	0.0277631215296098	0.0053704680786914	7.24348e-11	0.318408	0.0452511	2.21998479543701e-07	0.00884	0.00171	0.927446303546053	0.391245419744464	True
chr20_46095666_A_G_b38	CD40	ENSG00000101017.13	rs6131010	4079	frontal operculum	Cerebral Cortex	ieu-a-1239	Years of schooling	rs6131010	False	True	0.0012103804141893	7.10082396245686e-08	0.035619121988643	0.0066100870613539	4.96786e-06	0.291978	0.0615472	7.46998964859536e-08	0.0104	0.00193	0.987719525912931	0.833493687555571	True
chr10_101969833_C_T_b38	NPM3	ENSG00000107833.10	rs3922860	4079	frontal operculum	Cerebral Cortex	ieu-a-1239	Years of schooling	rs3922860	False	True	1.43611979640359e-15	1.00743574022361e-20	-0.0675542839455048	0.007236465091376	5.36717e-06	0.239067	0.0505869	9.60063590945344e-21	-0.01615	0.00173	0.955631646384532	0.379358748385621	True
chr7_100308061_A_G_b38	PILRB	ENSG00000121716.20	rs28401739	4079	frontal operculum	Cerebral Cortex	ieu-a-1239	Years of schooling	rs28401739	False	True	0.0003413571599734	1.67889119559661e-08	-0.0141571978416604	0.0025091618938877	4.05615e-50	0.868816	0.0378621	1.71001531509029e-08	-0.0123	0.00218	0.929174531903662	0.260802187882305	True
chr20_49204492_G_A_b38	STAU1	ENSG00000124214.19	rs6067007	4079	frontal operculum	Cerebral Cortex	ieu-a-1239	Years of schooling	rs6067007	False	True	0.0174311881352908	1.77803459424168e-06	-0.03139399082965	0.0065717086066851	2.43364e-07	0.266293	0.0491371	1.72000615095034e-06	-0.00836	0.00175	0.923590278735776	0.410254155961148	True
chr4_2963617_G_T_b38	GRK4	ENSG00000125388.19	rs28619042	4079	frontal operculum	Cerebral Cortex	ieu-a-1239	Years of schooling	rs28619042	False	True	8.09818458811584e-08	2.1797683790731e-12	-0.0263054334398879	0.00374589372184	1.20155e-11	-0.475187	0.0644842	2.06015549032001e-12	0.0125	0.00178	0.895663028725964	0.309850924345474	True
chr13_59750122_T_C_b38	DIAPH3	ENSG00000139734.17	rs7999384	4079	frontal operculum	Cerebral Cortex	ieu-a-1239	Years of schooling	rs7999384	False	True	0.0002373919050097	1.06394193292906e-08	0.0335577609921425	0.0058665288690973	1.3477e-07	0.328985	0.0593233	1.13000404994067e-08	0.01104	0.00193	0.971659459399789	0.654462958859031	True
chr18_23551965_T_C_b38	C18orf8	ENSG00000141452.9	rs1652343	4079	frontal operculum	Cerebral Cortex	ieu-a-1239	Years of schooling	rs1652343	False	True	8.119610986899159e-11	1.1307404624739601e-15	0.0358099705264486	0.0044696732668841	3.61587e-14	0.380341	0.0452475	1.0899334970270701e-15	0.01362	0.0017	0.9487935772306	0.440551306545404	True
chr1_74200590_C_T_b38	LRRIQ3	ENSG00000162620.15	rs522042	4079	frontal operculum	Cerebral Cortex	ieu-a-1239	Years of schooling	rs522042	False	True	1.02978280073525e-08	2.31165116052585e-13	-0.0147613191833176	0.0020139841582375	2.02707e-22	-0.844098	0.0727694	2.3501739060913897e-13	0.01246	0.0017	0.917019909983506	0.292995741509857	True
chr3_53075336_A_G_b38	RFT1	ENSG00000163933.9	rs2581800	4079	frontal operculum	Cerebral Cortex	ieu-a-1239	Years of schooling	rs2581800	False	True	0.0294346852534123	3.24026687645905e-06	0.0106309239688605	0.0022837788928079	5.7200899999999996e-27	-0.748759	0.0561668	3.40996561713363e-06	-0.00796	0.00171	0.745895243580961	0.114442986128542	True
chr15_65774280_G_C_b38	DENND4A	ENSG00000174485.15	rs28552840	4079	frontal operculum	Cerebral Cortex	ieu-a-1239	Years of schooling	rs28498859	True	True	0.0066666653515841	5.30540537563476e-07	0.0430340729103073	0.0085811990624719	1.93514e-05	0.234233	0.0530143	5.31998000482691e-07	0.01008	0.00201	0.805624721018905	0.205951928901289	True
chr13_91340967_T_C_b38	GPC5	ENSG00000179399.14	rs76616232	4079	frontal operculum	Cerebral Cortex	ieu-a-1239	Years of schooling	rs76616232	False	True	0.0010762671545164	6.17421966661787e-08	0.0606029667011858	0.011194410816645	1.59527e-05	0.274244	0.0614136	5.97998369714251e-08	0.01662	0.00307	0.874578480366671	0.357201435400768	True
chr11_47602338_C_T_b38	MTCH2	ENSG00000109919.9	rs12363232	4087	postcentral gyrus, bank of the central sulcus	Cerebral Cortex	ieu-b-2	Alzheimer's disease	rs12363232	False	True	0.0001826718494096	7.70287883490527e-09	-0.205473803268259	0.0355808994191595	5.15607e-16	0.424385	0.0464391	7.68900246263787e-09	-0.0872	0.0151	0.966117744070539	0.468991743085569	True
chr14_30614542_C_A_b38	SCFD1	ENSG00000092108.20	rs229243	4087	postcentral gyrus, bank of the central sulcus	Cerebral Cortex	ieu-a-1085	Amyotrophic lateral sclerosis	rs229243	False	True	0.0101981250375496	9.69230237682109e-07	0.0635784890393665	0.0129810699529439	1.01957e-08	0.278816	0.045868	9.69303988992184e-07	0.0177267	0.00361933	0.927847679017424	0.360148087035456	True
chr1_66579946_T_G_b38	TCTEX1D1	ENSG00000152760.9	rs58274265	4087	postcentral gyrus, bank of the central sulcus	Cerebral Cortex	ebi-a-GCST005902	Major depressive disorder	rs58274265	False	True	0.0004900479926036	2.54897519187923e-08	-0.0202374112857927	0.0036333580369785	8.04952e-07	-0.468217	0.0907709	2.55152601090967e-08	0.0094755	0.0017012	0.804830490218541	0.250285778116865	True
chr6_31269237_G_A_b38	HLA-C	ENSG00000204525.16	rs3998381	4087	postcentral gyrus, bank of the central sulcus	Cerebral Cortex	ebi-a-GCST005902	Major depressive disorder	rs35708511	True	True	0.0073312450942191	6.02834225680419e-07	-0.0087680455972432	0.0017570152880199	8.96535e-28	-0.704604	0.0516605	6.03253707926613e-07	0.006178	0.001238	0.793223919985313	0.535763665694996	True
chr20_46107215_A_G_b38	CD40	ENSG00000101017.13	rs6065926	4087	postcentral gyrus, bank of the central sulcus	Cerebral Cortex	ieu-b-18	Multiple sclerosis	rs6065926	False	True	1.59098131013395e-08	3.77810648813902e-13	-0.389940483136889	0.0536865445209476	1.30964e-07	0.34276	0.0617396	3.77659140145266e-13	-0.133656	0.0184016	0.977576647521924	0.653851982174207	True
chr1_160195661_C_T_b38	CASQ1	ENSG00000143318.12	rs10908769	4087	postcentral gyrus, bank of the central sulcus	Cerebral Cortex	ieu-b-18	Multiple sclerosis	rs3747621	True	True	0.0046737810091705	3.43893945340572e-07	-0.227297645271935	0.0445887021334379	1.8298e-12	0.397668	0.0515729	3.43898277060043e-07	-0.090389	0.0177315	0.974505524271774	0.650883440640254	True
chr5_177361569_T_C_b38	RGS14	ENSG00000169220.17	rs4976646	4087	postcentral gyrus, bank of the central sulcus	Cerebral Cortex	ieu-b-18	Multiple sclerosis	rs4976646	False	True	0.0064210587825252	5.02820313796629e-07	-0.297546824706868	0.0592105468153591	2.19857e-07	-0.320931	0.0589815	5.02805477280639e-07	0.095492	0.0190025	0.952415295250603	0.368675238721616	True
chr7_23193040_T_C_b38	NUPL2	ENSG00000136243.16	rs1637221	4087	postcentral gyrus, bank of the central sulcus	Cerebral Cortex	ieu-b-7	Parkinson's disease	rs1637221	False	True	0.0001306029497636	5.19167308767521e-09	0.12424281978023	0.0212711442425297	5.98781e-32	-0.827412	0.0542369	5.454940275616021e-09	-0.1028	0.0176	0.977113679802707	0.731532229174206	True
chr3_136392816_G_T_b38	PCCB	ENSG00000114054.13	rs834304	4087	postcentral gyrus, bank of the central sulcus	Cerebral Cortex	ieu-b-42	Schizophrenia	rs834304	False	True	0.0004215793108751	2.14464245066521e-08	-0.146375368617657	0.0261388830142409	1.61451e-10	0.420829	0.0611154	2.44202440576282e-08	-0.061599	0.011	0.964873241275477	0.49596988010594	True
chr1_8420956_T_G_b38	RERE	ENSG00000142599.17	rs301805	4087	postcentral gyrus, bank of the central sulcus	Cerebral Cortex	ieu-b-42	Schizophrenia	rs301805	False	True	0.0030695858615345	2.09269789547011e-07	0.236889159935447	0.0456353898299459	8.46615e-08	0.241041	0.0427094	2.34298765315062e-07	0.0571	0.011	0.952605706002639	0.444905962255254	True
chr3_64016249_C_T_b38	THOC7	ENSG00000163634.11	rs9879045	4087	postcentral gyrus, bank of the central sulcus	Cerebral Cortex	ieu-b-42	Schizophrenia	rs9865811	True	True	0.0008090472691596	4.50252656480875e-08	-0.19779085435957	0.0361597705554388	7.68924e-13	-0.323564	0.0411333	3.96296283953538e-08	0.063998	0.0117	0.984352050722982	0.745889169718028	True
chr16_30000297_C_T_b38	INO80E	ENSG00000169592.14	rs12921996	4087	postcentral gyrus, bank of the central sulcus	Cerebral Cortex	ieu-b-42	Schizophrenia	rs12921996	False	True	5.40838221170799e-05	1.96983352746093e-09	0.193925718589329	0.0323194705537007	5.49887e-09	-0.337258	0.0543767	2.01599755007086e-09	-0.065403	0.0109	0.926050902341292	0.275851456476991	True
chr2_48327816_G_A_b38	FOXN2	ENSG00000170802.15	rs79247094	4087	postcentral gyrus, bank of the central sulcus	Cerebral Cortex	ieu-b-42	Schizophrenia	rs79247094	False	True	0.0329943032709133	3.73841895158861e-06	-0.121721194586314	0.0263157120972887	5.75887e-31	0.680202	0.0457379	3.53801768966855e-06	-0.082795	0.0179	0.965587006350413	0.696300489902466	True
chr9_129106712_A_G_b38	CRAT	ENSG00000095321.16	rs3124499	4087	postcentral gyrus, bank of the central sulcus	Cerebral Cortex	ebi-a-GCST006250	Cognitive function	rs3124499	False	True	5.40838221170799e-05	1.8666412082542902e-09	-0.0626952162175757	0.0104335418098895	1.68172e-08	-0.298195	0.0498867	1.8650049979751603e-09	0.0186954	0.00311123	0.748188625494367	0.108668332430411	True
chr10_100267650_C_T_b38	CWF19L1	ENSG00000095485.16	rs12784396	4087	postcentral gyrus, bank of the central sulcus	Cerebral Cortex	ebi-a-GCST006250	Cognitive function	rs12784396	False	True	0.0473232183072001	5.81565096435392e-06	0.0137957327928569	0.0030434115745939	5.1217e-43	0.912775	0.0461478	5.80898158867295e-06	0.0125924	0.00277795	0.959251373079967	0.572038859113641	True
chr22_41108045_C_G_b38	L3MBTL2	ENSG00000100395.14	rs5758231	4087	postcentral gyrus, bank of the central sulcus	Cerebral Cortex	ebi-a-GCST006250	Cognitive function	rs5758231	False	True	0.0202106456975412	2.12656680725474e-06	-0.0483071376866126	0.010189210690404	5.09205e-14	0.279054	0.0334358	2.13000194493808e-06	-0.0134803	0.00284334	0.915175197733084	0.300497722591461	True
chr8_65596559_C_T_b38	ARMC1	ENSG00000104442.9	rs113093627	4087	postcentral gyrus, bank of the central sulcus	Cerebral Cortex	ebi-a-GCST006250	Cognitive function	rs113093627	False	True	0.0079627575594101	6.8706098813587e-07	-0.027360952937312	0.0055107817162234	1.3455400000000002e-23	0.508407	0.0422015	6.87400747395236e-07	-0.0139105	0.00280172	0.777206190217572	0.181018922398935	True
chr17_30407395_A_T_b38	GOSR1	ENSG00000108587.15	rs6505185	4087	postcentral gyrus, bank of the central sulcus	Cerebral Cortex	ebi-a-GCST006250	Cognitive function	rs7209857	True	True	0.0104408548826852	9.98198209895598e-07	0.0255871039000609	0.0052304044789762	1.21204e-17	-0.52512	0.0537317	9.9659797411079e-07	-0.0134363	0.00274659	0.959980600044584	0.400771693388823	True
chr11_47602338_C_T_b38	MTCH2	ENSG00000109919.9	rs12363232	4087	postcentral gyrus, bank of the central sulcus	Cerebral Cortex	ebi-a-GCST006250	Cognitive function	rs12363232	False	True	0.0007700935379805	4.25372745526187e-08	-0.0373234209503163	0.006810867490604	5.15607e-16	0.424385	0.0464391	4.24502253432729e-08	-0.0158395	0.00289043	0.960642662930377	0.40819585347914	True
chr6_75615380_G_A_b38	SENP6	ENSG00000112701.17	rs478934	4087	postcentral gyrus, bank of the central sulcus	Cerebral Cortex	ebi-a-GCST006250	Cognitive function	rs478934	False	True	0.0350542840686023	4.02647064897671e-06	-0.0476273764817414	0.0103312927619734	4.71115e-07	-0.272146	0.0515802	4.02299969828265e-06	0.0129616	0.00281162	0.968238310532321	0.606967877576566	True
chr18_46960413_C_G_b38	PIAS2	ENSG00000078043.15	rs12386118	4087	postcentral gyrus, bank of the central sulcus	Cerebral Cortex	ieu-a-1239	Years of schooling	rs12386118	False	True	0.0033431361049717	2.34607322487875e-07	0.0272149891786553	0.0052644379519797	1.14796e-10	0.324821	0.0467362	2.21998479543701e-07	0.00884	0.00171	0.929512344076591	0.398680909887871	True
chr20_46107215_A_G_b38	CD40	ENSG00000101017.13	rs6065926	4087	postcentral gyrus, bank of the central sulcus	Cerebral Cortex	ieu-a-1239	Years of schooling	rs6065926	False	True	0.0001306029497636	5.13800991325378e-09	0.0335803477652001	0.0057474617808379	1.30964e-07	0.34276	0.0617396	5.3499534101253714e-09	0.01151	0.00197	0.987856563648385	0.828913749392933	True
chr10_101969833_C_T_b38	NPM3	ENSG00000107833.10	rs3922860	4087	postcentral gyrus, bank of the central sulcus	Cerebral Cortex	ieu-a-1239	Years of schooling	rs3922860	False	True	1.43611979640359e-15	1.00743574022361e-20	-0.0597227974676055	0.0063975504408023	2.62364e-07	0.270416	0.0500472	9.60063590945344e-21	-0.01615	0.00173	0.930602711750972	0.263269869762838	True
chr7_100308061_A_G_b38	PILRB	ENSG00000121716.20	rs28401739	4087	postcentral gyrus, bank of the central sulcus	Cerebral Cortex	ieu-a-1239	Years of schooling	rs28401739	False	True	0.0003413571599734	1.6788911955966e-08	-0.0131261745525095	0.0023264276849163	1.48241e-53	0.937059	0.0381323	1.71001531509029e-08	-0.0123	0.00218	0.929174531903662	0.260802187882305	True
chr4_2963617_G_T_b38	GRK4	ENSG00000125388.19	rs28619042	4087	postcentral gyrus, bank of the central sulcus	Cerebral Cortex	ieu-a-1239	Years of schooling	rs28619042	False	True	8.09818458811584e-08	2.1797683790731e-12	-0.0228788136694506	0.0032579430665297	3.52938e-14	-0.546357	0.064965	2.06015549032001e-12	0.0125	0.00178	0.904287256238151	0.330713603537697	True
chr13_59750122_T_C_b38	DIAPH3	ENSG00000139734.17	rs7999384	4087	postcentral gyrus, bank of the central sulcus	Cerebral Cortex	ieu-a-1239	Years of schooling	rs7999384	False	True	0.0002373919050097	1.06394193292906e-08	0.0343784935119935	0.0060100083766438	1.36658e-07	0.321131	0.0579379	1.13000404994067e-08	0.01104	0.00193	0.971034293502052	0.649540964219794	True
chr18_23551965_T_C_b38	C18orf8	ENSG00000141452.9	rs1652343	4087	postcentral gyrus, bank of the central sulcus	Cerebral Cortex	ieu-a-1239	Years of schooling	rs1652343	False	True	8.119610986899159e-11	1.13074046247398e-15	0.0351822528524231	0.0043913237774683	2.54826e-14	0.387127	0.045723	1.0899334970270701e-15	0.01362	0.0017	0.935260940000443	0.380414240441371	True
chr1_74200590_C_T_b38	LRRIQ3	ENSG00000162620.15	rs522042	4087	postcentral gyrus, bank of the central sulcus	Cerebral Cortex	ieu-a-1239	Years of schooling	rs522042	False	True	1.02978280073525e-08	2.31165116052582e-13	-0.0143035732530068	0.0019515308611646	4.9724300000000006e-24	-0.871111	0.071336	2.3501739060913897e-13	0.01246	0.0017	0.921074883566413	0.304414163056656	True
chr3_53072031_T_C_b38	RFT1	ENSG00000163933.9	rs2336723	4087	postcentral gyrus, bank of the central sulcus	Cerebral Cortex	ieu-a-1239	Years of schooling	rs2336723	False	True	0.0178250251502078	1.8246908494423e-06	0.0108705643501441	0.0022780226763169	8.82366e-28	-0.750651	0.0550259	1.94997929490347e-06	-0.00816	0.00171	0.727046014635169	0.103808378480219	True
chr11_47602338_C_T_b38	MTCH2	ENSG00000109919.9	rs12363232	4088	postcentral gyrus, superior lateral aspect of gyrus	Cerebral Cortex	ieu-b-2	Alzheimer's disease	rs12363232	False	True	0.0001826718494096	7.70287883490527e-09	-0.201477346506378	0.0348888524340173	1.25864e-15	0.432803	0.0481639	7.68900246263787e-09	-0.0872	0.0151	0.966096553907675	0.468830571840503	True
chr14_30614542_C_A_b38	SCFD1	ENSG00000092108.20	rs229243	4088	postcentral gyrus, superior lateral aspect of gyrus	Cerebral Cortex	ieu-a-1085	Amyotrophic lateral sclerosis	rs229243	False	True	0.0101981250375496	9.69230237682114e-07	0.0598506999074893	0.0122199525967142	2.97824e-09	0.296182	0.0468365	9.69303988992184e-07	0.0177267	0.00361933	0.928694121188187	0.363081677417287	True
chr20_46095666_A_G_b38	CD40	ENSG00000101017.13	rs6131010	4088	postcentral gyrus, superior lateral aspect of gyrus	Cerebral Cortex	ebi-a-GCST005902	Major depressive disorder	rs6131010	False	True	0.0011878666848988	6.90393362401006e-08	-0.0244960847846632	0.0045416497907384	3.82486e-06	0.29628	0.061662	6.91034929404941e-08	-0.0072577	0.0013456	0.86813835410657	0.278600039208822	True
chr1_66579946_T_G_b38	TCTEX1D1	ENSG00000152760.9	rs58274265	4088	postcentral gyrus, superior lateral aspect of gyrus	Cerebral Cortex	ebi-a-GCST005902	Major depressive disorder	rs58274265	False	True	0.0004900479926036	2.54897519187923e-08	-0.0236540376996757	0.0042467678681534	1.02426e-05	-0.400587	0.0876057	2.55152601090967e-08	0.0094755	0.0017012	0.704821312873705	0.161994968003137	True
chr20_46095666_A_G_b38	CD40	ENSG00000101017.13	rs6131010	4088	postcentral gyrus, superior lateral aspect of gyrus	Cerebral Cortex	ieu-b-18	Multiple sclerosis	rs6131010	False	True	7.47209762576105e-08	1.89476466098993e-12	-0.434835290941002	0.0617486836776023	3.82486e-06	0.29628	0.061662	1.89495979474355e-12	-0.128833	0.0182949	0.977561831968267	0.667285682570053	True
chr1_160195661_C_T_b38	CASQ1	ENSG00000143318.12	rs10908769	4088	postcentral gyrus, superior lateral aspect of gyrus	Cerebral Cortex	ieu-b-18	Multiple sclerosis	rs3747621	True	True	0.0046737810091705	3.43893945340572e-07	-0.224481382417293	0.0440362392805788	2.78037e-13	0.402657	0.0500372	3.43898277060043e-07	-0.090389	0.0177315	0.974495284207108	0.650788438227699	True
chr5_177361569_T_C_b38	RGS14	ENSG00000169220.17	rs4976646	4088	postcentral gyrus, superior lateral aspect of gyrus	Cerebral Cortex	ieu-b-18	Multiple sclerosis	rs4976646	False	True	0.0064210587825252	5.02820313796631e-07	-0.258067654522508	0.051354360627738	2.22627e-08	-0.370027	0.0625015	5.02805477280639e-07	0.095492	0.0190025	0.881951794525529	0.169926960674797	True
chr7_23193040_T_C_b38	NUPL2	ENSG00000136243.16	rs1637221	4088	postcentral gyrus, superior lateral aspect of gyrus	Cerebral Cortex	ieu-b-7	Parkinson's disease	rs1637221	False	True	0.0001306029497636	5.19167308767521e-09	0.125543298393705	0.0214937942775215	2.75036e-30	-0.818841	0.0560546	5.454940275616021e-09	-0.1028	0.0176	0.977010405696392	0.730626267374517	True
chr3_136392816_G_T_b38	PCCB	ENSG00000114054.13	rs834304	4088	postcentral gyrus, superior lateral aspect of gyrus	Cerebral Cortex	ieu-b-42	Schizophrenia	rs834304	False	True	0.0004215793108751	2.14464245066521e-08	-0.155025708008365	0.0276836115536294	1.43061e-09	0.397347	0.0614384	2.44202440576282e-08	-0.061599	0.011	0.959660394059749	0.460184002184471	True
chr3_63903259_G_C_b38	THOC7	ENSG00000163634.11	rs56293138	4088	postcentral gyrus, superior lateral aspect of gyrus	Cerebral Cortex	ieu-b-42	Schizophrenia	rs56293138	False	True	0.0001842192251672	7.80163228343892e-09	-0.222977074211003	0.0386262054459704	6.87338e-12	-0.308081	0.0412362	7.82798527413914e-09	0.068695	0.0119	0.995995806689347	0.902095236722282	True
chr16_30000297_C_T_b38	INO80E	ENSG00000169592.14	rs12921996	4088	postcentral gyrus, superior lateral aspect of gyrus	Cerebral Cortex	ieu-b-42	Schizophrenia	rs12921996	False	True	5.40838221170799e-05	1.96983352746093e-09	0.203452941999907	0.0339072682873719	4.46656e-08	-0.321465	0.0556448	2.01599755007086e-09	-0.065403	0.0109	0.926235956075138	0.276830389353879	True
chr2_48327816_G_A_b38	FOXN2	ENSG00000170802.15	rs79247094	4088	postcentral gyrus, superior lateral aspect of gyrus	Cerebral Cortex	ieu-b-42	Schizophrenia	rs79247094	False	True	0.0329943032709133	3.73841895158861e-06	-0.126582762300521	0.0273667666547415	1.22897e-30	0.654078	0.0443632	3.53801768966855e-06	-0.082795	0.0179	0.965586989609056	0.696300382207495	True
chr9_129106712_A_G_b38	CRAT	ENSG00000095321.16	rs3124499	4088	postcentral gyrus, superior lateral aspect of gyrus	Cerebral Cortex	ebi-a-GCST006250	Cognitive function	rs3124499	False	True	5.40838221170799e-05	1.8666412082542902e-09	-0.0745175099447558	0.0124009709589216	1.85223e-06	-0.250886	0.0504669	1.8650049979751603e-09	0.0186954	0.00311123	0.758733921424876	0.118287049747419	True
chr10_100267650_C_T_b38	CWF19L1	ENSG00000095485.16	rs12784396	4088	postcentral gyrus, superior lateral aspect of gyrus	Cerebral Cortex	ebi-a-GCST006250	Cognitive function	rs12784396	False	True	0.0473232183072001	5.8156509643539e-06	0.0140072904117848	0.0030900823035654	7.312000000000001e-42	0.898989	0.0466126	5.80898158867295e-06	0.0125924	0.00277795	0.959249855655439	0.572029333170429	True
chr22_41108045_C_G_b38	L3MBTL2	ENSG00000100395.14	rs5758231	4088	postcentral gyrus, superior lateral aspect of gyrus	Cerebral Cortex	ebi-a-GCST006250	Cognitive function	rs5758231	False	True	0.0202106456975412	2.12656680725475e-06	-0.0496530258941397	0.0104730929315997	8.12733e-14	0.27149	0.032852	2.13000194493808e-06	-0.0134803	0.00284334	0.918821000817286	0.310665912729499	True
chr8_65596559_C_T_b38	ARMC1	ENSG00000104442.9	rs113093627	4088	postcentral gyrus, superior lateral aspect of gyrus	Cerebral Cortex	ebi-a-GCST006250	Cognitive function	rs113093627	False	True	0.0079627575594101	6.8706098813587e-07	-0.0271573291892726	0.0054697697664475	4.66967e-24	0.512219	0.0419105	6.87400747395236e-07	-0.0139105	0.00280172	0.83265793114591	0.239698763357965	True
chr17_30361836_T_C_b38	GOSR1	ENSG00000108587.15	rs8066222	4088	postcentral gyrus, superior lateral aspect of gyrus	Cerebral Cortex	ebi-a-GCST006250	Cognitive function	rs8066222	False	True	0.006608749310585	5.24865413602272e-07	0.0368059776381708	0.0073362628381366	1.54328e-08	0.386641	0.0644952	5.26102057189991e-07	0.0142307	0.0028365	0.966928603212041	0.471910417374721	True
chr11_47602338_C_T_b38	MTCH2	ENSG00000109919.9	rs12363232	4088	postcentral gyrus, superior lateral aspect of gyrus	Cerebral Cortex	ebi-a-GCST006250	Cognitive function	rs12363232	False	True	0.0007700935379805	4.25372745526185e-08	-0.0365974819952727	0.0066783964066792	1.25864e-15	0.432803	0.0481639	4.24502253432729e-08	-0.0158395	0.00289043	0.962856238532071	0.422815317001971	True
chr20_49006883_G_T_b38	CSE1L	ENSG00000124207.16	rs6012579	4088	postcentral gyrus, superior lateral aspect of gyrus	Cerebral Cortex	ebi-a-GCST006250	Cognitive function	rs3091529	True	True	1.4252005535590798e-11	1.75145927732527e-16	-0.115212841613329	0.013985573504013	6.45837e-08	-0.19686	0.0345344	1.75388050184176e-16	0.0226808	0.0027532	0.919558670229656	0.372439113611555	True
chr15_40448514_A_G_b38	C15orf57	ENSG00000128891.15	rs1659563	4088	postcentral gyrus, superior lateral aspect of gyrus	Cerebral Cortex	ebi-a-GCST006250	Cognitive function	rs1659563	False	True	0.0273750594986867	2.98295305722076e-06	0.0238778314834489	0.0051108480218142	1.68032e-11	0.551566	0.0754798	2.98600135180294e-06	0.0131702	0.00281897	0.767163634847312	0.124590191671068	True
chr2_100051367_G_A_b38	AFF3	ENSG00000144218.18	rs35300735	4088	postcentral gyrus, superior lateral aspect of gyrus	Cerebral Cortex	ebi-a-GCST006250	Cognitive function	rs35300735	False	True	1.26268282121192e-05	4.10406757179733e-10	0.0453128136093535	0.0072500299037605	1.23153e-19	0.493249	0.046801	4.09996359041765e-10	0.0223505	0.00357607	0.876793870372057	0.216836175897724	True
chr17_36484820_G_A_b38	DHRS11	ENSG00000278535.4	rs34713024	4088	postcentral gyrus, superior lateral aspect of gyrus	Cerebral Cortex	ebi-a-GCST006250	Cognitive function	rs34713024	False	True	0.0028511212666942	1.9086865667572e-07	-0.0240930780112844	0.0046261512740271	3.06206e-27	-0.606502	0.0451441	1.90998519111227e-07	0.0146125	0.00280577	0.878572833644735	0.119161461736705	True
chr18_46960413_C_G_b38	PIAS2	ENSG00000078043.15	rs12386118	4088	postcentral gyrus, superior lateral aspect of gyrus	Cerebral Cortex	ieu-a-1239	Years of schooling	rs12386118	False	True	0.0033431361049717	2.34607322487875e-07	0.026036451031444	0.0050364628126435	2.08712e-11	0.339524	0.0467178	2.21998479543701e-07	0.00884	0.00171	0.928647845749355	0.39553882513708	True
chr20_46095666_A_G_b38	CD40	ENSG00000101017.13	rs6131010	4088	postcentral gyrus, superior lateral aspect of gyrus	Cerebral Cortex	ieu-a-1239	Years of schooling	rs6131010	False	True	0.0012103804141893	7.10082396245686e-08	0.0351019306061833	0.0065141082759551	3.82486e-06	0.29628	0.061662	7.46998964859536e-08	0.0104	0.00193	0.986373571785535	0.817842613254045	True
chr10_101969833_C_T_b38	NPM3	ENSG00000107833.10	rs3922860	4088	postcentral gyrus, superior lateral aspect of gyrus	Cerebral Cortex	ieu-a-1239	Years of schooling	rs3922860	False	True	1.43611979640359e-15	1.0074357402236e-20	-0.0636889926491466	0.0068224122156671	1.80735e-06	0.253576	0.0509509	9.60063590945344e-21	-0.01615	0.00173	0.956990254976531	0.382751051964239	True
chr7_100308061_A_G_b38	PILRB	ENSG00000121716.20	rs28401739	4088	postcentral gyrus, superior lateral aspect of gyrus	Cerebral Cortex	ieu-a-1239	Years of schooling	rs28401739	False	True	0.0003413571599734	1.67889119559661e-08	-0.0138441953989998	0.0024536866642129	1.68278e-50	0.888459	0.0384207	1.71001531509029e-08	-0.0123	0.00218	0.929174531903662	0.260802187882305	True
chr20_49006883_G_T_b38	CSE1L	ENSG00000124207.16	rs6012579	4088	postcentral gyrus, superior lateral aspect of gyrus	Cerebral Cortex	ieu-a-1239	Years of schooling	rs2426106	True	True	0.0036468551554222	2.60085358672846e-07	-0.0452605912831454	0.008787971147008	6.45837e-08	-0.19686	0.0345344	2.4300208503569e-07	0.00891	0.00173	0.814520991160064	0.188494268480581	True
chr4_2944649_C_T_b38	GRK4	ENSG00000125388.19	rs2471349	4088	postcentral gyrus, superior lateral aspect of gyrus	Cerebral Cortex	ieu-a-1239	Years of schooling	rs2995797	True	True	2.49007642623221e-07	7.10359083002056e-12	-0.0245191056288634	0.0035765308048585	1.18715e-11	-0.503281	0.0682762	7.35021427646795e-12	0.01234	0.0018	0.877902845228768	0.257768349193224	True
chr13_59750122_T_C_b38	DIAPH3	ENSG00000139734.17	rs7999384	4088	postcentral gyrus, superior lateral aspect of gyrus	Cerebral Cortex	ieu-a-1239	Years of schooling	rs7999384	False	True	0.0002373919050097	1.06394193292906e-08	0.0352286832960518	0.0061586375689655	5.74654e-07	0.313381	0.05989	1.13000404994067e-08	0.01104	0.00193	0.970954725883143	0.654645563303264	True
chr18_23551965_T_C_b38	C18orf8	ENSG00000141452.9	rs1652343	4088	postcentral gyrus, superior lateral aspect of gyrus	Cerebral Cortex	ieu-a-1239	Years of schooling	rs1652343	False	True	8.119610986899159e-11	1.1307404624739601e-15	0.0368938718791225	0.0046049619819756	1.93786e-13	0.369167	0.0455142	1.0899334970270701e-15	0.01362	0.0017	0.945654011067404	0.425130900743198	True
chr1_74200590_C_T_b38	LRRIQ3	ENSG00000162620.15	rs522042	4088	postcentral gyrus, superior lateral aspect of gyrus	Cerebral Cortex	ieu-a-1239	Years of schooling	rs522042	False	True	1.02978280073525e-08	2.31165116052584e-13	-0.0146626358147236	0.0020005201352351	4.32174e-22	-0.849779	0.0740569	2.3501739060913897e-13	0.01246	0.0017	0.919394957149821	0.299589683220234	True
chr3_53075336_A_G_b38	RFT1	ENSG00000163933.9	rs2581800	4088	postcentral gyrus, superior lateral aspect of gyrus	Cerebral Cortex	ieu-a-1239	Years of schooling	rs2581800	False	True	0.0294346852534123	3.24026687645905e-06	0.0107416168832308	0.0023075584007945	6.984730000000001e-26	-0.741043	0.0573732	3.40996561713363e-06	-0.00796	0.00171	0.746268821896214	0.114642993998329	True
chr13_91395557_C_A_b38	GPC5	ENSG00000179399.14	rs75594962	4088	postcentral gyrus, superior lateral aspect of gyrus	Cerebral Cortex	ieu-a-1239	Years of schooling	rs75594962	False	True	0.0001673890425696	6.710515322932431e-09	0.0548944121187801	0.0094677969502407	1.00149e-06	0.318976	0.0624264	6.34001083374077e-09	0.01751	0.00302	0.955764969514809	0.603770927034274	True
chr20_3132806_T_C_b38	UBOX5	ENSG00000185019.16	rs6051594	4088	postcentral gyrus, superior lateral aspect of gyrus	Cerebral Cortex	ieu-a-1239	Years of schooling	rs306757	True	True	0.0306705107504352	3.41615378266423e-06	0.0229970596216956	0.0049519215973724	7.82559e-08	-0.357437	0.0631486	3.29997006285229e-06	-0.00822	0.00177	0.942421187284322	0.524884892174824	True
chr11_47602338_C_T_b38	MTCH2	ENSG00000109919.9	rs12363232	4098	supraparietal lobule, superior bank of gyrus	Cerebral Cortex	ieu-b-2	Alzheimer's disease	rs12363232	False	True	0.0001826718494096	7.70287883490523e-09	-0.200033491846112	0.0346388271430767	9.65207e-16	0.435927	0.0482676	7.68900246263787e-09	-0.0872	0.0151	0.967360370859402	0.478628001361866	True
chr14_30614542_C_A_b38	SCFD1	ENSG00000092108.20	rs229243	4098	supraparietal lobule, superior bank of gyrus	Cerebral Cortex	ieu-a-1085	Amyotrophic lateral sclerosis	rs229243	False	True	0.0101981250375496	9.69230237682114e-07	0.0642702536120226	0.0131223102441854	8.68172e-09	0.275815	0.0451345	9.69303988992184e-07	0.0177267	0.00361933	0.928920284828743	0.363877288066762	True
chr6_31269237_G_A_b38	HLA-C	ENSG00000204525.16	rs3998381	4098	supraparietal lobule, superior bank of gyrus	Cerebral Cortex	ebi-a-GCST005902	Major depressive disorder	rs35708511	True	True	0.0073312450942191	6.02834225680419e-07	-0.0088709052114055	0.0017776271692651	5.96082e-27	-0.696434	0.0522685	6.03253707926613e-07	0.006178	0.001238	0.794676903942192	0.537972026797289	True
chr12_57774005_A_G_b38	TSFM	ENSG00000123297.17	rs10877015	4098	supraparietal lobule, superior bank of gyrus	Cerebral Cortex	ieu-b-18	Multiple sclerosis	rs10877015	False	True	5.40641732518397e-06	1.66733630274836e-10	0.202271030396786	0.0316581708930678	7.735830000000001e-23	-0.558513	0.0474984	1.66701688974689e-10	-0.112971	0.0176815	0.918155502814511	0.188499591003399	True
chr1_160195661_C_T_b38	CASQ1	ENSG00000143318.12	rs10908769	4098	supraparietal lobule, superior bank of gyrus	Cerebral Cortex	ieu-b-18	Multiple sclerosis	rs3747621	True	True	0.0046737810091705	3.43893945340572e-07	-0.226866353432524	0.0445040961387868	4.24158e-13	0.398424	0.0499766	3.43898277060043e-07	-0.090389	0.0177315	0.974487656852704	0.650717692011647	True
chr9_17731457_C_G_b38	SH3GL2	ENSG00000107295.9	rs150807926	4098	supraparietal lobule, superior bank of gyrus	Cerebral Cortex	ieu-b-7	Parkinson's disease	rs1536076	True	True	0.0102186226183592	9.73567777775778e-07	-0.526210838835468	0.107457792351664	1.13126e-05	0.180536	0.0396893	9.91402477806078e-07	-0.095	0.0194	0.925527764184766	0.635626452760379	True
chr7_23193040_T_C_b38	NUPL2	ENSG00000136243.16	rs1637221	4098	supraparietal lobule, superior bank of gyrus	Cerebral Cortex	ieu-b-7	Parkinson's disease	rs1637221	False	True	0.0001306029497636	5.19167308767519e-09	0.127190258315001	0.0217757640694944	8.06803e-31	-0.808238	0.0545562	5.454940275616021e-09	-0.1028	0.0176	0.975824919136809	0.720371837359101	True
chr3_136392816_G_T_b38	PCCB	ENSG00000114054.13	rs834304	4098	supraparietal lobule, superior bank of gyrus	Cerebral Cortex	ieu-b-42	Schizophrenia	rs834304	False	True	0.0004215793108751	2.14464245066521e-08	-0.148070247973616	0.026441544955434	2.76925e-10	0.416012	0.061327	2.44202440576282e-08	-0.061599	0.011	0.962418775340099	0.478469058808039	True
chr3_63940985_G_A_b38	THOC7	ENSG00000163634.11	rs7615475	4098	supraparietal lobule, superior bank of gyrus	Cerebral Cortex	ieu-b-42	Schizophrenia	rs7615475	False	True	0.0001759453004582	7.208954518551411e-09	-0.21430787445945	0.0370391475297738	2.50157e-13	-0.315882	0.0391627	7.73392578048999e-09	0.067696	0.0117	0.995983562517045	0.909725260122984	True
chr16_30000297_C_T_b38	INO80E	ENSG00000169592.14	rs12921996	4098	supraparietal lobule, superior bank of gyrus	Cerebral Cortex	ieu-b-42	Schizophrenia	rs12921996	False	True	5.40838221170799e-05	1.96983352746094e-09	0.183573970741784	0.0305942583839495	5.89174e-10	-0.356276	0.0536633	2.01599755007086e-09	-0.065403	0.0109	0.931303828549853	0.291908319046404	True
chr2_48327816_G_A_b38	FOXN2	ENSG00000170802.15	rs79247094	4098	supraparietal lobule, superior bank of gyrus	Cerebral Cortex	ieu-b-42	Schizophrenia	rs79247094	False	True	0.0329943032709133	3.73841895158861e-06	-0.117350330315774	0.0253707459707995	2.92407e-33	0.705537	0.044736	3.53801768966855e-06	-0.082795	0.0179	0.965586961434695	0.696300200965646	True
chr9_129106712_A_G_b38	CRAT	ENSG00000095321.16	rs3124499	4098	supraparietal lobule, superior bank of gyrus	Cerebral Cortex	ebi-a-GCST006250	Cognitive function	rs3124499	False	True	5.40838221170799e-05	1.8666412082542803e-09	-0.0679825310996607	0.0113134402170158	3.15534e-07	-0.275003	0.0512744	1.8650049979751603e-09	0.0186954	0.00311123	0.768852693621827	0.121213206197739	True
chr10_100267650_C_T_b38	CWF19L1	ENSG00000095485.16	rs12784396	4098	supraparietal lobule, superior bank of gyrus	Cerebral Cortex	ebi-a-GCST006250	Cognitive function	rs12784396	False	True	0.0473232183072001	5.81565096435392e-06	0.0136640287855656	0.0030143569744339	4.84372e-44	0.921573	0.0455738	5.80898158867295e-06	0.0125924	0.00277795	0.959252094560589	0.572043388456696	True
chr22_42051337_G_T_b38	CYP2D6	ENSG00000100197.20	rs10854749	4098	supraparietal lobule, superior bank of gyrus	Cerebral Cortex	ebi-a-GCST006250	Cognitive function	rs10854749	False	True	0.0154471409932064	1.57083964285443e-06	0.0204207707842172	0.0042525500116218	1.4251900000000002e-18	-0.662546	0.0653946	1.57398286446622e-06	-0.0135297	0.00281751	0.8545348351944	0.229310081440573	True
chr17_30361836_T_C_b38	GOSR1	ENSG00000108587.15	rs8066222	4098	supraparietal lobule, superior bank of gyrus	Cerebral Cortex	ebi-a-GCST006250	Cognitive function	rs8066222	False	True	0.006608749310585	5.24865413602272e-07	0.0365002051913409	0.0072753154816866	1.33593e-08	0.38988	0.0647198	5.26102057189991e-07	0.0142307	0.0028365	0.967056255120704	0.47290864125179	True
chr11_47602338_C_T_b38	MTCH2	ENSG00000109919.9	rs12363232	4098	supraparietal lobule, superior bank of gyrus	Cerebral Cortex	ebi-a-GCST006250	Cognitive function	rs12363232	False	True	0.0007700935379805	4.25372745526187e-08	-0.0363352120882625	0.0066305367641829	9.65207e-16	0.435927	0.0482676	4.24502253432729e-08	-0.0158395	0.00289043	0.96635834816157	0.448053110851413	True
chr20_49006883_G_T_b38	CSE1L	ENSG00000124207.16	rs6012579	4098	supraparietal lobule, superior bank of gyrus	Cerebral Cortex	ebi-a-GCST006250	Cognitive function	rs3091529	True	True	1.4252005535590798e-11	1.75145927732527e-16	-0.11182833870761	0.0135747320257571	1.63281e-08	-0.202818	0.0338965	1.75388050184176e-16	0.0226808	0.0027532	0.920966707318965	0.369189266527249	True
chr2_100051367_G_A_b38	AFF3	ENSG00000144218.18	rs35300735	4098	supraparietal lobule, superior bank of gyrus	Cerebral Cortex	ebi-a-GCST006250	Cognitive function	rs35300735	False	True	1.26268282121192e-05	4.10406757179735e-10	0.0445818772240573	0.0071330804091467	3.0043399999999996e-20	0.501336	0.0465348	4.09996359041765e-10	0.0223505	0.00357607	0.889646305746845	0.23876189266114	True
chr17_36484820_G_A_b38	DHRS11	ENSG00000278535.4	rs34713024	4098	supraparietal lobule, superior bank of gyrus	Cerebral Cortex	ebi-a-GCST006250	Cognitive function	rs34713024	False	True	0.0028511212666942	1.90868656675722e-07	-0.0238353116574044	0.0045766571352606	7.6143e-29	-0.613061	0.0436323	1.90998519111227e-07	0.0146125	0.00280577	0.912799120273329	0.163685063152371	True
chr1_212342271_C_T_b38	TMEM206	ENSG00000065600.12	rs1774249	4098	supraparietal lobule, superior bank of gyrus	Cerebral Cortex	ieu-a-1239	Years of schooling	rs1774249	False	True	0.0131210246940314	1.3237258940967e-06	0.0302256685133985	0.0062499337930742	1.83393e-09	-0.283203	0.0441199	1.34998828572225e-06	-0.00856	0.00177	0.94890715495068	0.486190176135465	True
chr18_46960413_C_G_b38	PIAS2	ENSG00000078043.15	rs12386118	4098	supraparietal lobule, superior bank of gyrus	Cerebral Cortex	ieu-a-1239	Years of schooling	rs12386118	False	True	0.0033431361049717	2.34607322487875e-07	0.0267171996506212	0.0051681460862627	1.08428e-10	0.330873	0.0475337	2.21998479543701e-07	0.00884	0.00171	0.929196202724773	0.397527158764831	True
chr10_101969833_C_T_b38	NPM3	ENSG00000107833.10	rs3922860	4098	supraparietal lobule, superior bank of gyrus	Cerebral Cortex	ieu-a-1239	Years of schooling	rs3922860	False	True	1.43611979640359e-15	1.00743574022361e-20	-0.0653285439218161	0.0069980421662378	2.86149e-06	0.247212	0.0507421	9.60063590945344e-21	-0.01615	0.00173	0.956497246674201	0.381460246142294	True
chr7_100308061_A_G_b38	PILRB	ENSG00000121716.20	rs28401739	4098	supraparietal lobule, superior bank of gyrus	Cerebral Cortex	ieu-a-1239	Years of schooling	rs28401739	False	True	0.0003413571599734	1.6788911955966e-08	-0.0133285365050193	0.0023622934618652	1.4195e-52	0.922832	0.0382876	1.71001531509029e-08	-0.0123	0.00218	0.929174531903662	0.260802187882305	True
chr12_57774005_A_G_b38	TSFM	ENSG00000123297.17	rs10877015	4098	supraparietal lobule, superior bank of gyrus	Cerebral Cortex	ieu-a-1239	Years of schooling	rs10877015	False	True	0.029288707699219	3.20136831915304e-06	0.0150936504611352	0.0032407482010266	7.735830000000001e-23	-0.558513	0.0474984	3.07001148366966e-06	-0.00843	0.00181	0.937079442516939	0.335719040294049	True
chr20_49006883_G_T_b38	CSE1L	ENSG00000124207.16	rs6012579	4098	supraparietal lobule, superior bank of gyrus	Cerebral Cortex	ieu-a-1239	Years of schooling	rs2426106	True	True	0.0036468551554222	2.60085358672846e-07	-0.0439310120403514	0.008529814907947	1.63281e-08	-0.202818	0.0338965	2.4300208503569e-07	0.00891	0.00173	0.817369511822334	0.187496245334638	True
chr4_2963617_G_T_b38	GRK4	ENSG00000125388.19	rs28619042	4098	supraparietal lobule, superior bank of gyrus	Cerebral Cortex	ieu-a-1239	Years of schooling	rs28619042	False	True	8.09818458811584e-08	2.1797683790731e-12	-0.0242608683838186	0.0034547476578557	7.00376e-13	-0.515233	0.0653609	2.06015549032001e-12	0.0125	0.00178	0.897294168264749	0.313621997324743	True
chr18_23551965_T_C_b38	C18orf8	ENSG00000141452.9	rs1652343	4098	supraparietal lobule, superior bank of gyrus	Cerebral Cortex	ieu-a-1239	Years of schooling	rs1652343	False	True	8.119610986899159e-11	1.13074046247398e-15	0.0351476614676342	0.0043870062037428	4.35491e-14	0.387508	0.046279	1.0899334970270701e-15	0.01362	0.0017	0.947021640824691	0.431725951018577	True
chr1_74200590_C_T_b38	LRRIQ3	ENSG00000162620.15	rs522042	4098	supraparietal lobule, superior bank of gyrus	Cerebral Cortex	ieu-a-1239	Years of schooling	rs522042	False	True	1.02978280073525e-08	2.31165116052584e-13	-0.014038550806935	0.0019153721004646	3.68025e-25	-0.887556	0.0702107	2.3501739060913897e-13	0.01246	0.0017	0.920829709536382	0.30370151091384	True
chr3_53093661_G_T_b38	RFT1	ENSG00000163933.9	rs2581787	4098	supraparietal lobule, superior bank of gyrus	Cerebral Cortex	ieu-a-1239	Years of schooling	rs2581787	False	True	0.0267228417309112	2.89174881496772e-06	0.0105300151500593	0.0022507907383251	2.80263e-27	-0.759733	0.0564877	3.02002125816073e-06	-0.008	0.00171	0.81150529418983	0.158600618140289	True
chr13_91395557_C_A_b38	GPC5	ENSG00000179399.14	rs75594962	4098	supraparietal lobule, superior bank of gyrus	Cerebral Cortex	ieu-a-1239	Years of schooling	rs75594962	False	True	0.0001673890425696	6.71051532293239e-09	0.0536243113211303	0.0092487390171224	3.40874e-06	0.326531	0.0675828	6.34001083374077e-09	0.01751	0.00302	0.942893172559129	0.570893310998552	True
chr11_47602338_C_T_b38	MTCH2	ENSG00000109919.9	rs12363232	4099	supraparietal lobule, inferior bank of gyrus	Cerebral Cortex	ieu-b-2	Alzheimer's disease	rs12363232	False	True	0.0001826718494096	7.70287883490527e-09	-0.20554306268592	0.0355928927357499	1.89933e-15	0.424242	0.0475847	7.68900246263787e-09	-0.0872	0.0151	0.965991627652561	0.468034034022382	True
chr14_30614542_C_A_b38	SCFD1	ENSG00000092108.20	rs229243	4099	supraparietal lobule, inferior bank of gyrus	Cerebral Cortex	ieu-a-1085	Amyotrophic lateral sclerosis	rs229243	False	True	0.0101981250375496	9.69230237682114e-07	0.0596959084020879	0.0121883482067688	1.37267e-09	0.29695	0.0458576	9.69303988992184e-07	0.0177267	0.00361933	0.92819406810533	0.361340494867121	True
chr1_66579946_T_G_b38	TCTEX1D1	ENSG00000152760.9	rs58274265	4099	supraparietal lobule, inferior bank of gyrus	Cerebral Cortex	ebi-a-GCST005902	Major depressive disorder	rs58274265	False	True	0.0004900479926036	2.54897519187923e-08	-0.0200549444734876	0.0036005985476541	1.04678e-06	-0.472477	0.0926468	2.55152601090967e-08	0.0094755	0.0017012	0.817627363252005	0.266296028637405	True
chr6_31269237_G_A_b38	HLA-C	ENSG00000204525.16	rs3998381	4099	supraparietal lobule, inferior bank of gyrus	Cerebral Cortex	ebi-a-GCST005902	Major depressive disorder	rs35708511	True	True	0.0073312450942191	6.02834225680419e-07	-0.008788763811575	0.0017611669793994	4.52405e-27	-0.702943	0.0525763	6.03253707926613e-07	0.006178	0.001238	0.791559568486108	0.533246397171701	True
chr20_46107215_A_G_b38	CD40	ENSG00000101017.13	rs6065926	4099	supraparietal lobule, inferior bank of gyrus	Cerebral Cortex	ieu-b-18	Multiple sclerosis	rs6065926	False	True	1.59098131013395e-08	3.77810648813902e-13	-0.397975226298237	0.0547927584564078	2.79326e-07	0.33584	0.0623115	3.77659140145266e-13	-0.133656	0.0184016	0.978537391519865	0.665449093362253	True
chr1_160195305_A_C_b38	CASQ1	ENSG00000143318.12	rs2275703	4099	supraparietal lobule, inferior bank of gyrus	Cerebral Cortex	ieu-b-18	Multiple sclerosis	rs2275703	False	True	0.0065343586397129	5.16276441900524e-07	-0.250042247957579	0.0498075952148629	2.75817e-11	0.382267	0.0529746	5.16297473697589e-07	-0.0955829	0.0190398	0.974490274086538	0.65074196610594	True
chr7_23171733_G_A_b38	NUPL2	ENSG00000136243.16	rs6964665	4099	supraparietal lobule, inferior bank of gyrus	Cerebral Cortex	ieu-b-7	Parkinson's disease	rs6964665	False	True	0.006608749310585	5.2524469670014e-07	0.104686140867922	0.0208668903409744	2.22185e-31	-0.853026	0.0567437	5.54293773375612e-07	-0.0893	0.0178	0.957021463210806	0.588870484204513	True
chr3_136392816_G_T_b38	PCCB	ENSG00000114054.13	rs834304	4099	supraparietal lobule, inferior bank of gyrus	Cerebral Cortex	ieu-b-42	Schizophrenia	rs834304	False	True	0.0004215793108751	2.14464245066521e-08	-0.147282873784179	0.0263009401390602	2.38174e-10	0.418236	0.0613955	2.44202440576282e-08	-0.061599	0.011	0.965452456284237	0.500281661350073	True
chr1_8420956_T_G_b38	RERE	ENSG00000142599.17	rs301805	4099	supraparietal lobule, inferior bank of gyrus	Cerebral Cortex	ieu-b-42	Schizophrenia	rs301805	False	True	0.0030695858615345	2.09269789547012e-07	0.258489173785305	0.0497965133386751	3.14066e-07	0.220899	0.0411789	2.34298765315062e-07	0.0571	0.011	0.9549188825349	0.458114166388475	True
chr3_64016249_C_T_b38	THOC7	ENSG00000163634.11	rs9879045	4099	supraparietal lobule, inferior bank of gyrus	Cerebral Cortex	ieu-b-42	Schizophrenia	rs9865811	True	True	0.0008090472691596	4.50252656480877e-08	-0.195837706668788	0.0358026995847499	2.61579e-13	-0.326791	0.0405551	3.96296283953538e-08	0.063998	0.0117	0.98636165484448	0.771417269289337	True
chr16_30000297_C_T_b38	INO80E	ENSG00000169592.14	rs12921996	4099	supraparietal lobule, inferior bank of gyrus	Cerebral Cortex	ieu-b-42	Schizophrenia	rs12921996	False	True	5.40838221170799e-05	1.96983352746093e-09	0.185558323356012	0.0309249686494584	1.0417e-09	-0.352466	0.0539841	2.01599755007086e-09	-0.065403	0.0109	0.928974792257153	0.284561147792707	True
chr2_48327816_G_A_b38	FOXN2	ENSG00000170802.15	rs79247094	4099	supraparietal lobule, inferior bank of gyrus	Cerebral Cortex	ieu-b-42	Schizophrenia	rs79247094	False	True	0.0329943032709133	3.73841895158861e-06	-0.116248539785236	0.0251325425708766	3.29897e-32	0.712224	0.0463778	3.53801768966855e-06	-0.082795	0.0179	0.96558698135869	0.696300329134024	True
chr9_129106712_A_G_b38	CRAT	ENSG00000095321.16	rs3124499	4099	supraparietal lobule, inferior bank of gyrus	Cerebral Cortex	ebi-a-GCST006250	Cognitive function	rs3124499	False	True	5.40838221170799e-05	1.8666412082542803e-09	-0.061803179514643	0.0102850918515433	8.19064e-09	-0.302499	0.0494066	1.8650049979751603e-09	0.0186954	0.00311123	0.758078160231457	0.113909371183237	True
chr10_100267650_C_T_b38	CWF19L1	ENSG00000095485.16	rs12784396	4099	supraparietal lobule, inferior bank of gyrus	Cerebral Cortex	ebi-a-GCST006250	Cognitive function	rs12784396	False	True	0.0473232183072001	5.8156509643539e-06	0.0136566934325885	0.0030127387567945	1.25498e-44	0.922068	0.0450298	5.80898158867295e-06	0.0125924	0.00277795	0.959252392635993	0.57204525974664	True
chr22_41108045_C_G_b38	L3MBTL2	ENSG00000100395.14	rs5758231	4099	supraparietal lobule, inferior bank of gyrus	Cerebral Cortex	ebi-a-GCST006250	Cognitive function	rs5758231	False	True	0.0202106456975412	2.12656680725475e-06	-0.0479529729825872	0.010114508297316	8.4853e-15	0.281115	0.0324701	2.13000194493808e-06	-0.0134803	0.00284334	0.915156606918928	0.300447377138465	True
chr8_65596559_C_T_b38	ARMC1	ENSG00000104442.9	rs113093627	4099	supraparietal lobule, inferior bank of gyrus	Cerebral Cortex	ebi-a-GCST006250	Cognitive function	rs113093627	False	True	0.0079627575594101	6.8706098813587e-07	-0.0266588858481092	0.0053693780711235	9.48246e-25	0.521796	0.041794	6.87400747395236e-07	-0.0139105	0.00280172	0.828961056259558	0.234938394133386	True
chr17_30361836_T_C_b38	GOSR1	ENSG00000108587.15	rs8066222	4099	supraparietal lobule, inferior bank of gyrus	Cerebral Cortex	ebi-a-GCST006250	Cognitive function	rs8066222	False	True	0.006608749310585	5.24865413602272e-07	0.0369751501798	0.0073699827475108	2.54716e-08	0.384872	0.0653127	5.26102057189991e-07	0.0142307	0.0028365	0.966955068292891	0.472117046597549	True
chr11_47602338_C_T_b38	MTCH2	ENSG00000109919.9	rs12363232	4099	supraparietal lobule, inferior bank of gyrus	Cerebral Cortex	ebi-a-GCST006250	Cognitive function	rs12363232	False	True	0.0007700935379805	4.25372745526187e-08	-0.0373360016217159	0.0068131632417346	1.89933e-15	0.424242	0.0475847	4.24502253432729e-08	-0.0158395	0.00289043	0.961939701728532	0.416645124421647	True
chr6_75615380_G_A_b38	SENP6	ENSG00000112701.17	rs478934	4099	supraparietal lobule, inferior bank of gyrus	Cerebral Cortex	ebi-a-GCST006250	Cognitive function	rs478934	False	True	0.0350542840686023	4.02647064897671e-06	-0.0501041775386269	0.0108685584843811	1.48367e-06	-0.258693	0.0515172	4.02299969828265e-06	0.0129616	0.00281162	0.967024480811791	0.604057293760149	True
chr20_49010633_G_T_b38	STAU1	ENSG00000124214.19	rs6095396	4099	supraparietal lobule, inferior bank of gyrus	Cerebral Cortex	ebi-a-GCST006250	Cognitive function	rs6095396	False	True	1.03814639445991e-10	1.5239473701340402e-15	-0.0968928275444743	0.0121495880343604	8.7397e-06	-0.228053	0.0494633	1.5300301891434701e-15	0.0220967	0.00277075	0.842624826289495	0.243187169873356	True
chr2_100051367_G_A_b38	AFF3	ENSG00000144218.18	rs35300735	4099	supraparietal lobule, inferior bank of gyrus	Cerebral Cortex	ebi-a-GCST006250	Cognitive function	rs35300735	False	True	1.26268282121192e-05	4.10406757179735e-10	0.044993004599853	0.0071988606053285	6.57399e-20	0.496755	0.0466721	4.09996359041765e-10	0.0223505	0.00357607	0.892657093587978	0.24444935488077	True
chr17_36484820_G_A_b38	DHRS11	ENSG00000278535.4	rs34713024	4099	supraparietal lobule, inferior bank of gyrus	Cerebral Cortex	ebi-a-GCST006250	Cognitive function	rs34713024	False	True	0.0028511212666942	1.90868656675721e-07	-0.0242855599597803	0.0046631100474492	2.19076e-28	-0.601695	0.0433684	1.90998519111227e-07	0.0146125	0.00280577	0.757641659367816	0.0552210281061981	True
chr1_212342271_C_T_b38	TMEM206	ENSG00000065600.12	rs1774249	4099	supraparietal lobule, inferior bank of gyrus	Cerebral Cortex	ieu-a-1239	Years of schooling	rs1774249	False	True	0.0131210246940314	1.3237258940967e-06	0.0299994042174396	0.0062031478346808	1.44632e-09	-0.285339	0.044134	1.34998828572225e-06	-0.00856	0.00177	0.949197227894797	0.48768636996156	True
chr18_46960413_C_G_b38	PIAS2	ENSG00000078043.15	rs12386118	4099	supraparietal lobule, inferior bank of gyrus	Cerebral Cortex	ieu-a-1239	Years of schooling	rs12386118	False	True	0.0033431361049717	2.34607322487875e-07	0.0279606147539687	0.0054086709535392	2.65811e-10	0.316159	0.0465536	2.21998479543701e-07	0.00884	0.00171	0.928507350389501	0.395034842755077	True
chr20_46107215_A_G_b38	CD40	ENSG00000101017.13	rs6065926	4099	supraparietal lobule, inferior bank of gyrus	Cerebral Cortex	ieu-a-1239	Years of schooling	rs6065926	False	True	0.0001306029497636	5.13800991325378e-09	0.0342722725107194	0.005865888518342	2.79326e-07	0.33584	0.0623115	5.3499534101253714e-09	0.01151	0.00197	0.987824930902792	0.829097200420431	True
chr10_101969833_C_T_b38	NPM3	ENSG00000107833.10	rs3922860	4099	supraparietal lobule, inferior bank of gyrus	Cerebral Cortex	ieu-a-1239	Years of schooling	rs3922860	False	True	1.43611979640359e-15	1.00743574022361e-20	-0.0632779961053667	0.0067783859605129	8.66951e-07	0.255223	0.0496373	9.60063590945344e-21	-0.01615	0.00173	0.950681757648184	0.342275879338329	True
chr7_100308061_A_G_b38	PILRB	ENSG00000121716.20	rs28401739	4099	supraparietal lobule, inferior bank of gyrus	Cerebral Cortex	ieu-a-1239	Years of schooling	rs28401739	False	True	0.0003413571599734	1.67889119559661e-08	-0.0131981612708005	0.0023391863065321	1.5850900000000002e-53	0.931948	0.037946	1.71001531509029e-08	-0.0123	0.00218	0.929174531903662	0.260802187882305	True
chr20_49010633_G_T_b38	STAU1	ENSG00000124214.19	rs6095396	4099	supraparietal lobule, inferior bank of gyrus	Cerebral Cortex	ieu-a-1239	Years of schooling	rs6095396	False	True	0.0329943032709133	3.72010347297787e-06	-0.0352988121182357	0.0076298053522646	8.7397e-06	-0.228053	0.0494633	3.49003674925e-06	0.00805	0.00174	0.881623728890546	0.309473437165417	True
chr4_2963617_G_T_b38	GRK4	ENSG00000125388.19	rs28619042	4099	supraparietal lobule, inferior bank of gyrus	Cerebral Cortex	ieu-a-1239	Years of schooling	rs28619042	False	True	8.09818458811584e-08	2.1797683790731e-12	-0.0230194099664837	0.0032779639792272	4.17536e-14	-0.54302	0.0647944	2.06015549032001e-12	0.0125	0.00178	0.905211953371628	0.333092945699278	True
chr13_59750122_T_C_b38	DIAPH3	ENSG00000139734.17	rs7999384	4099	supraparietal lobule, inferior bank of gyrus	Cerebral Cortex	ieu-a-1239	Years of schooling	rs7999384	False	True	0.0002373919050097	1.06394193292906e-08	0.0322363061397899	0.0056355136639306	3.14608e-08	0.342471	0.0585478	1.13000404994067e-08	0.01104	0.00193	0.972135782998171	0.65702969048862	True
chr18_23551965_T_C_b38	C18orf8	ENSG00000141452.9	rs1652343	4099	supraparietal lobule, inferior bank of gyrus	Cerebral Cortex	ieu-a-1239	Years of schooling	rs1652343	False	True	8.119610986899159e-11	1.13074046247398e-15	0.0362276436604283	0.0045218057432252	1.19955e-13	0.375956	0.0458729	1.0899334970270701e-15	0.01362	0.0017	0.949897039076795	0.446214486293695	True
chr1_74200590_C_T_b38	LRRIQ3	ENSG00000162620.15	rs522042	4099	supraparietal lobule, inferior bank of gyrus	Cerebral Cortex	ieu-a-1239	Years of schooling	rs522042	False	True	1.02978280073525e-08	2.31165116052584e-13	-0.0138504309084704	0.0018897056616693	5.71546e-26	-0.899611	0.0694714	2.3501739060913897e-13	0.01246	0.0017	0.921095699000841	0.304474804228411	True
chr3_53072031_T_C_b38	RFT1	ENSG00000163933.9	rs2336723	4099	supraparietal lobule, inferior bank of gyrus	Cerebral Cortex	ieu-a-1239	Years of schooling	rs2336723	False	True	0.0178250251502078	1.82469084944229e-06	0.0104754251148317	0.0021952177630345	1.4294299999999998e-31	-0.778966	0.0515607	1.94997929490347e-06	-0.00816	0.00171	0.744003276333325	0.112205158909104	True
chr16_89901106_G_A_b38	CDK10	ENSG00000185324.21	rs78498439	4099	supraparietal lobule, inferior bank of gyrus	Cerebral Cortex	ieu-a-1239	Years of schooling	rs78498439	False	True	0.0064229978034813	5.04640940842579e-07	-0.0229635289252143	0.0045702749875579	2.87844e-11	-0.713305	0.0989581	4.95998085314072e-07	0.01638	0.00326	0.951565912494966	0.6536173479096	True
chr11_47474194_G_T_b38	MTCH2	ENSG00000109919.9	rs11039255	4106	supramarginal gyrus, superior bank of gyrus	Cerebral Cortex	ieu-b-2	Alzheimer's disease	rs11039255	False	True	0.0001580637925272	6.32435208807564e-09	-0.204249412520931	0.0351672306620988	3.53162e-15	0.429377	0.0487434	6.3030390823291e-09	-0.0877	0.0151	0.922789825833077	0.317400622390021	True
chr14_30614542_C_A_b38	SCFD1	ENSG00000092108.20	rs229243	4106	supramarginal gyrus, superior bank of gyrus	Cerebral Cortex	ieu-a-1085	Amyotrophic lateral sclerosis	rs229243	False	True	0.0101981250375496	9.69230237682114e-07	0.0590046233885544	0.0120472058289979	4.66668e-09	0.300429	0.048185	9.69303988992184e-07	0.0177267	0.00361933	0.928934793696395	0.363925685198265	True
chr20_46095666_A_G_b38	CD40	ENSG00000101017.13	rs6131010	4106	supramarginal gyrus, superior bank of gyrus	Cerebral Cortex	ebi-a-GCST005902	Major depressive disorder	rs6131010	False	True	0.0011878666848988	6.90393362401006e-08	-0.0249846808452042	0.0046322370097009	4.45194e-06	0.290486	0.0609039	6.91034929404941e-08	-0.0072577	0.0013456	0.826905805886881	0.218060850463479	True
chr1_66769637_C_A_b38	TCTEX1D1	ENSG00000152760.9	rs12727422	4106	supramarginal gyrus, superior bank of gyrus	Cerebral Cortex	ebi-a-GCST005902	Major depressive disorder	rs12727422	False	True	0.0075078362867779	6.28692125142258e-07	-0.017988883274381	0.0036106389820386	2.04631e-06	-0.457149	0.0923785	6.28492356037752e-07	0.0082236	0.0016506	0.868705842726175	0.236928569992381	True
chr20_46095666_A_G_b38	CD40	ENSG00000101017.13	rs6131010	4106	supramarginal gyrus, superior bank of gyrus	Cerebral Cortex	ieu-b-18	Multiple sclerosis	rs6131010	False	True	7.47209762576105e-08	1.89476466098991e-12	-0.443508465123965	0.0629803157467141	4.45194e-06	0.290486	0.0609039	1.89495979474355e-12	-0.128833	0.0182949	0.98074353738988	0.699572953901219	True
chr1_160195661_C_T_b38	CASQ1	ENSG00000143318.12	rs10908769	4106	supramarginal gyrus, superior bank of gyrus	Cerebral Cortex	ieu-b-18	Multiple sclerosis	rs3747621	True	True	0.0046737810091705	3.43893945340572e-07	-0.233115148138978	0.0457299145828175	3.62155e-13	0.387744	0.0484662	3.43898277060043e-07	-0.090389	0.0177315	0.974485043487392	0.650693455473587	True
chr5_177361569_T_C_b38	RGS14	ENSG00000169220.17	rs4976646	4106	supramarginal gyrus, superior bank of gyrus	Cerebral Cortex	ieu-b-18	Multiple sclerosis	rs4976646	False	True	0.0064210587825252	5.02820313796631e-07	-0.255778945620323	0.0508989173349619	4.91343e-10	-0.373338	0.0559394	5.02805477280639e-07	0.095492	0.0190025	0.919493228516487	0.238101819293554	True
chr7_23238664_G_T_b38	GPNMB	ENSG00000136235.15	rs858271	4106	supramarginal gyrus, superior bank of gyrus	Cerebral Cortex	ieu-b-7	Parkinson's disease	rs858271	False	True	0.000278943095356	1.28640255578454e-08	0.113904577135045	0.0200259063458972	7.976650000000002e-30	-0.863881	0.059872	1.371987011638e-08	-0.0984	0.0173	0.956286458378813	0.583437329778031	True
chr3_136392816_G_T_b38	PCCB	ENSG00000114054.13	rs834304	4106	supramarginal gyrus, superior bank of gyrus	Cerebral Cortex	ieu-b-42	Schizophrenia	rs834304	False	True	0.0004215793108751	2.14464245066521e-08	-0.149226360198552	0.0266479969185225	4.25654e-10	0.412789	0.0615968	2.44202440576282e-08	-0.061599	0.011	0.960535541289684	0.465805653872848	True
chr3_64016249_C_T_b38	THOC7	ENSG00000163634.11	rs9879045	4106	supramarginal gyrus, superior bank of gyrus	Cerebral Cortex	ieu-b-42	Schizophrenia	rs9865811	True	True	0.0008090472691596	4.50252656480875e-08	-0.204127328400102	0.0373181934166879	7.56609e-13	-0.31352	0.0398419	3.96296283953538e-08	0.063998	0.0117	0.987114709331073	0.781410880716913	True
chr16_30000297_C_T_b38	INO80E	ENSG00000169592.14	rs12921996	4106	supramarginal gyrus, superior bank of gyrus	Cerebral Cortex	ieu-b-42	Schizophrenia	rs12921996	False	True	5.40838221170799e-05	1.96983352746094e-09	0.201739071425928	0.0336216362940937	2.11606e-08	-0.324196	0.0546644	2.01599755007086e-09	-0.065403	0.0109	0.932959562432572	0.297576334888483	True
chr2_48327816_G_A_b38	FOXN2	ENSG00000170802.15	rs79247094	4106	supramarginal gyrus, superior bank of gyrus	Cerebral Cortex	ieu-b-42	Schizophrenia	rs79247094	False	True	0.0329943032709133	3.73841895158861e-06	-0.12500132104784	0.0270248643850032	3.34259e-31	0.662353	0.0442638	3.53801768966855e-06	-0.082795	0.0179	0.965586973242222	0.696300276921859	True
chr9_129106712_A_G_b38	CRAT	ENSG00000095321.16	rs3124499	4106	supramarginal gyrus, superior bank of gyrus	Cerebral Cortex	ebi-a-GCST006250	Cognitive function	rs3124499	False	True	5.40838221170799e-05	1.8666412082542902e-09	-0.0737616242597364	0.0122751788271778	1.35418e-06	-0.253457	0.0502686	1.8650049979751603e-09	0.0186954	0.00311123	0.766433323694404	0.122147370122571	True
chr10_100267650_C_T_b38	CWF19L1	ENSG00000095485.16	rs12784396	4106	supramarginal gyrus, superior bank of gyrus	Cerebral Cortex	ebi-a-GCST006250	Cognitive function	rs12784396	False	True	0.0473232183072001	5.8156509643539e-06	0.0139332526339783	0.0030737491784377	7.26251e-42	0.903766	0.0468572	5.80898158867295e-06	0.0125924	0.00277795	0.959247816129517	0.572016530081056	True
chr22_42051337_G_T_b38	CYP2D6	ENSG00000100197.20	rs10854749	4106	supramarginal gyrus, superior bank of gyrus	Cerebral Cortex	ebi-a-GCST006250	Cognitive function	rs10854749	False	True	0.0154471409932064	1.57083964285443e-06	0.0215185122155652	0.0044811506058875	5.79397e-18	-0.628747	0.0635299	1.57398286446622e-06	-0.0135297	0.00281751	0.853987468767643	0.228534011891446	True
chr8_65596559_C_T_b38	ARMC1	ENSG00000104442.9	rs113093627	4106	supramarginal gyrus, superior bank of gyrus	Cerebral Cortex	ebi-a-GCST006250	Cognitive function	rs113093627	False	True	0.0079627575594101	6.8706098813587e-07	-0.0268655534568602	0.0054110030862409	7.9856599999999985e-25	0.517782	0.0413785	6.87400747395236e-07	-0.0139105	0.00280172	0.830560272198044	0.236979442729181	True
chr11_47474194_G_T_b38	MTCH2	ENSG00000109919.9	rs11039255	4106	supramarginal gyrus, superior bank of gyrus	Cerebral Cortex	ebi-a-GCST006250	Cognitive function	rs11039255	False	True	0.0006318359110074	3.33244710531905e-08	-0.0371664062117906	0.0067293776797546	3.53162e-15	0.429377	0.0487434	3.32498737022943e-08	-0.0159584	0.00288944	0.971621252452723	0.544441783092026	True
chr20_49006883_G_T_b38	CSE1L	ENSG00000124207.16	rs6012579	4106	supramarginal gyrus, superior bank of gyrus	Cerebral Cortex	ebi-a-GCST006250	Cognitive function	rs3091529	True	True	1.4252005535590798e-11	1.75145927732527e-16	-0.119959168777867	0.0145617254893664	1.34732e-07	-0.189071	0.0340933	1.75388050184176e-16	0.0226808	0.0027532	0.917641508509196	0.368959023668448	True
chr15_40448514_A_G_b38	C15orf57	ENSG00000128891.15	rs1659563	4106	supramarginal gyrus, superior bank of gyrus	Cerebral Cortex	ebi-a-GCST006250	Cognitive function	rs1659563	False	True	0.0273750594986867	2.98295305722074e-06	0.0240637304610775	0.0051506381268214	1.46208e-11	0.547305	0.0746356	2.98600135180294e-06	0.0131702	0.00281897	0.767161380270112	0.124588814876396	True
chr2_100054987_T_C_b38	AFF3	ENSG00000144218.18	rs4851244	4106	supramarginal gyrus, superior bank of gyrus	Cerebral Cortex	ebi-a-GCST006250	Cognitive function	rs4851244	False	True	7.99035892177063e-05	2.95623665973517e-09	0.0428476026985184	0.0072206824909153	2.4472199999999998e-20	0.498644	0.0461393	2.9589661708197102e-09	0.0213657	0.00360055	0.877251121576088	0.215803651214496	True
chr17_36484820_G_A_b38	DHRS11	ENSG00000278535.4	rs34713024	4106	supramarginal gyrus, superior bank of gyrus	Cerebral Cortex	ebi-a-GCST006250	Cognitive function	rs34713024	False	True	0.0028511212666942	1.90868656675721e-07	-0.023496316163536	0.0045115660566066	2.15764e-27	-0.621906	0.046091	1.90998519111227e-07	0.0146125	0.00280577	0.809698065831515	0.0736897829109575	True
chr1_212342271_C_T_b38	TMEM206	ENSG00000065600.12	rs1774249	4106	supramarginal gyrus, superior bank of gyrus	Cerebral Cortex	ieu-a-1239	Years of schooling	rs1774249	False	True	0.0131210246940314	1.3237258940967e-06	0.0298661605236347	0.0061755962764992	2.83394e-10	-0.286612	0.0422787	1.34998828572225e-06	-0.00856	0.00177	0.949111049976788	0.487230561075198	True
chr18_46960413_C_G_b38	PIAS2	ENSG00000078043.15	rs12386118	4106	supramarginal gyrus, superior bank of gyrus	Cerebral Cortex	ieu-a-1239	Years of schooling	rs12386118	False	True	0.0033431361049717	2.34607322487875e-07	0.0262484337048892	0.0050774685107873	1.19331e-10	0.336782	0.048508	2.21998479543701e-07	0.00884	0.00171	0.928657418180952	0.395574602691901	True
chr20_46095666_A_G_b38	CD40	ENSG00000101017.13	rs6131010	4106	supramarginal gyrus, superior bank of gyrus	Cerebral Cortex	ieu-a-1239	Years of schooling	rs6131010	False	True	0.0012103804141893	7.10082396245686e-08	0.0358020696350254	0.0066440379226537	4.45194e-06	0.290486	0.0609039	7.46998964859536e-08	0.0104	0.00193	0.988252012780423	0.838582804618621	True
chr10_102005456_T_C_b38	NPM3	ENSG00000107833.10	rs6584469	4106	supramarginal gyrus, superior bank of gyrus	Cerebral Cortex	ieu-a-1239	Years of schooling	rs6584469	False	True	2.92849543034544e-17	1.38477386893222e-22	-0.0649967926671871	0.006646521009962	1.54157e-06	0.258782	0.0516237	1.61994399390362e-22	-0.01682	0.00172	0.965874913323534	0.457868113944596	True
chr7_100308061_A_G_b38	PILRB	ENSG00000121716.20	rs28401739	4106	supramarginal gyrus, superior bank of gyrus	Cerebral Cortex	ieu-a-1239	Years of schooling	rs28401739	False	True	0.0003413571599734	1.6788911955966e-08	-0.0134837077346056	0.0023897953545886	8.430010000000001e-53	0.912212	0.0376778	1.71001531509029e-08	-0.0123	0.00218	0.929174531903662	0.260802187882305	True
chr20_49006883_G_T_b38	CSE1L	ENSG00000124207.16	rs6012579	4106	supramarginal gyrus, superior bank of gyrus	Cerebral Cortex	ieu-a-1239	Years of schooling	rs2426106	True	True	0.0036468551554222	2.60085358672845e-07	-0.0471251540426612	0.0091500018511564	1.34732e-07	-0.189071	0.0340933	2.4300208503569e-07	0.00891	0.00173	0.813267335286442	0.188462994424542	True
chr4_2944649_C_T_b38	GRK4	ENSG00000125388.19	rs2471349	4106	supramarginal gyrus, superior bank of gyrus	Cerebral Cortex	ieu-a-1239	Years of schooling	rs2995797	True	True	2.49007642623221e-07	7.10359083002052e-12	-0.0233357665061781	0.0034039205600584	2.46511e-12	-0.528802	0.0690605	7.35021427646795e-12	0.01234	0.0018	0.864434264743474	0.235465919679255	True
chr13_59750122_T_C_b38	DIAPH3	ENSG00000139734.17	rs7999384	4106	supramarginal gyrus, superior bank of gyrus	Cerebral Cortex	ieu-a-1239	Years of schooling	rs7999384	False	True	0.0002373919050097	1.06394193292906e-08	0.0334394470375497	0.005845845360731	2.75629e-07	0.330149	0.0612228	1.13000404994067e-08	0.01104	0.00193	0.972534361090273	0.663955812123066	True
chr18_23551965_T_C_b38	C18orf8	ENSG00000141452.9	rs1652343	4106	supramarginal gyrus, superior bank of gyrus	Cerebral Cortex	ieu-a-1239	Years of schooling	rs1652343	False	True	8.119610986899159e-11	1.13074046247398e-15	0.0371049426943855	0.004631307091076	2.23825e-13	0.367067	0.0453979	1.0899334970270701e-15	0.01362	0.0017	0.945259257749625	0.42326114602879	True
chr1_74200590_C_T_b38	LRRIQ3	ENSG00000162620.15	rs522042	4106	supramarginal gyrus, superior bank of gyrus	Cerebral Cortex	ieu-a-1239	Years of schooling	rs522042	False	True	1.02978280073525e-08	2.31165116052584e-13	-0.0142676384539193	0.0019466280394593	1.2824e-23	-0.873305	0.0724431	2.3501739060913897e-13	0.01246	0.0017	0.919351201173014	0.299465833925382	True
chr1_74729559_T_C_b38	TYW3	ENSG00000162623.15	rs1465483	4106	supramarginal gyrus, superior bank of gyrus	Cerebral Cortex	ieu-a-1239	Years of schooling	rs1465483	False	True	0.0083203574566554	7.19429469161853e-07	0.0195268949422744	0.003940016496113	1.01477e-13	-0.461927	0.0561611	7.5800138645891e-07	-0.00902	0.00182	0.979422349412892	0.749600930768175	True
chr3_53075336_A_G_b38	RFT1	ENSG00000163933.9	rs2581800	4106	supramarginal gyrus, superior bank of gyrus	Cerebral Cortex	ieu-a-1239	Years of schooling	rs2581800	False	True	0.0294346852534123	3.24026687645903e-06	0.0104986461230848	0.0022553624209139	1.24128e-27	-0.758193	0.0558111	3.40996561713363e-06	-0.00796	0.00171	0.744144594069525	0.113512311134232	True
chr13_91340967_T_C_b38	GPC5	ENSG00000179399.14	rs76616232	4106	supramarginal gyrus, superior bank of gyrus	Cerebral Cortex	ieu-a-1239	Years of schooling	rs76616232	False	True	0.0010762671545164	6.17421966661784e-08	0.0574321405739758	0.0106087046667934	1.4333e-05	0.289385	0.0644288	5.97998369714251e-08	0.01662	0.00307	0.926272726591179	0.531464287561902	True
chr6_169777769_C_T_b38	WDR27	ENSG00000184465.15	rs7771053	4106	supramarginal gyrus, superior bank of gyrus	Cerebral Cortex	ieu-a-1239	Years of schooling	rs7771053	False	True	0.0113013722570073	1.11489687609399e-06	0.0265182551878136	0.0054450119240525	1.59651e-06	-0.382001	0.0763248	1.10999238663628e-06	-0.01013	0.00208	0.738749553128088	0.154124802258488	True
chr20_3132806_T_C_b38	UBOX5	ENSG00000185019.16	rs6051594	4106	supramarginal gyrus, superior bank of gyrus	Cerebral Cortex	ieu-a-1239	Years of schooling	rs306757	True	True	0.0306705107504352	3.41615378266425e-06	0.0235267853309635	0.0050659866223607	2.38241e-07	-0.349389	0.0644157	3.29997006285229e-06	-0.00822	0.00177	0.948860535190704	0.55737170334875	True
chr11_47474194_G_T_b38	MTCH2	ENSG00000109919.9	rs11039255	4107	supramarginal gyrus, inferior bank of gyrus	Cerebral Cortex	ieu-b-2	Alzheimer's disease	rs11039255	False	True	0.0001580637925272	6.32435208807564e-09	-0.205438377856694	0.0353719441919736	2.08415e-15	0.426892	0.0479676	6.3030390823291e-09	-0.0877	0.0151	0.92694214215118	0.330489033684588	True
chr14_30614542_C_A_b38	SCFD1	ENSG00000092108.20	rs229243	4107	supramarginal gyrus, inferior bank of gyrus	Cerebral Cortex	ieu-a-1085	Amyotrophic lateral sclerosis	rs229243	False	True	0.0101981250375496	9.69230237682109e-07	0.0595971651616113	0.0121681874113273	5.29517e-09	0.297442	0.0478989	9.69303988992184e-07	0.0177267	0.00361933	0.928867954984808	0.363690789762702	True
chr20_46095666_A_G_b38	CD40	ENSG00000101017.13	rs6131010	4107	supramarginal gyrus, inferior bank of gyrus	Cerebral Cortex	ebi-a-GCST005902	Major depressive disorder	rs6131010	False	True	0.0011878666848988	6.90393362401006e-08	-0.0251272339512114	0.0046586667959202	6.59384e-06	0.288838	0.0617515	6.91034929404941e-08	-0.0072577	0.0013456	0.84064318552613	0.237279137294995	True
chr1_66579946_T_G_b38	TCTEX1D1	ENSG00000152760.9	rs58274265	4107	supramarginal gyrus, inferior bank of gyrus	Cerebral Cortex	ebi-a-GCST005902	Major depressive disorder	rs58274265	False	True	0.0004900479926036	2.54897519187923e-08	-0.0241387567731433	0.0043337927309874	3.09753e-05	-0.392543	0.0912508	2.55152601090967e-08	0.0094755	0.0017012	0.733232520850225	0.182014434277574	True
chr6_31269237_G_A_b38	HLA-C	ENSG00000204525.16	rs3998381	4107	supramarginal gyrus, inferior bank of gyrus	Cerebral Cortex	ebi-a-GCST005902	Major depressive disorder	rs35708511	True	True	0.0073312450942191	6.02834225680419e-07	-0.0090846662068945	0.0018204624092158	1.5084600000000002e-26	-0.680047	0.0516357	6.03253707926613e-07	0.006178	0.001238	0.79510378604712	0.538622756514973	True
chr20_46095666_A_G_b38	CD40	ENSG00000101017.13	rs6131010	4107	supramarginal gyrus, inferior bank of gyrus	Cerebral Cortex	ieu-b-18	Multiple sclerosis	rs6131010	False	True	7.47209762576105e-08	1.89476466098991e-12	-0.446038956093035	0.063339657524287	6.59384e-06	0.288838	0.0617515	1.89495979474355e-12	-0.128833	0.0182949	0.979020802419487	0.684141469548001	True
chr1_160195661_C_T_b38	CASQ1	ENSG00000143318.12	rs10908769	4107	supramarginal gyrus, inferior bank of gyrus	Cerebral Cortex	ieu-b-18	Multiple sclerosis	rs3747621	True	True	0.0046737810091705	3.43893945340572e-07	-0.234191448899114	0.0459410511915681	6.67898e-13	0.385962	0.0489094	3.43898277060043e-07	-0.090389	0.0177315	0.974483173870613	0.650676117540949	True
chr5_177361569_T_C_b38	RGS14	ENSG00000169220.17	rs4976646	4107	supramarginal gyrus, inferior bank of gyrus	Cerebral Cortex	ieu-b-18	Multiple sclerosis	rs4976646	False	True	0.0064210587825252	5.02820313796631e-07	-0.275013175818701	0.0547264469640898	1.41586e-09	-0.347227	0.053672	5.02805477280639e-07	0.095492	0.0190025	0.894679886887446	0.188526049959904	True
chr7_23238664_G_T_b38	GPNMB	ENSG00000136235.15	rs858271	4107	supramarginal gyrus, inferior bank of gyrus	Cerebral Cortex	ieu-b-7	Parkinson's disease	rs858271	False	True	0.000278943095356	1.28640255578454e-08	0.114119637739735	0.020063716797738	1.21182e-29	-0.862253	0.0600515	1.371987011638e-08	-0.0984	0.0173	0.956456506159248	0.584427487032035	True
chr3_136392816_G_T_b38	PCCB	ENSG00000114054.13	rs834304	4107	supramarginal gyrus, inferior bank of gyrus	Cerebral Cortex	ieu-b-42	Schizophrenia	rs834304	False	True	0.0004215793108751	2.14464245066521e-08	-0.154938752924013	0.0276680836079181	1.20219e-09	0.39757	0.0611527	2.44202440576282e-08	-0.061599	0.011	0.960848240837837	0.467917648142539	True
chr3_63940985_G_A_b38	THOC7	ENSG00000163634.11	rs7615475	4107	supramarginal gyrus, inferior bank of gyrus	Cerebral Cortex	ieu-b-42	Schizophrenia	rs7615475	False	True	0.0001759453004582	7.2089545185514515e-09	-0.224227248035825	0.0387535275646886	2.96106e-12	-0.301908	0.0395998	7.73392578048999e-09	0.067696	0.0117	0.995986344528597	0.909782388073429	True
chr16_30000297_C_T_b38	INO80E	ENSG00000169592.14	rs12921996	4107	supramarginal gyrus, inferior bank of gyrus	Cerebral Cortex	ieu-b-42	Schizophrenia	rs12921996	False	True	5.40838221170799e-05	1.96983352746094e-09	0.195358214973789	0.0325582089998058	5.3326e-09	-0.334785	0.0539248	2.01599755007086e-09	-0.065403	0.0109	0.931943672709383	0.294047968054224	True
chr2_48043117_A_T_b38	FOXN2	ENSG00000170802.15	rs17396440	4107	supramarginal gyrus, inferior bank of gyrus	Cerebral Cortex	ieu-b-42	Schizophrenia	rs17396440	False	True	0.028265627390614	3.08660418453541e-06	-0.13031823848186	0.027935486787968	8.2329e-26	0.619284	0.0480476	3.18698485756684e-06	-0.080704	0.0173	0.978159022929627	0.797012737349213	True
chr10_100267650_C_T_b38	CWF19L1	ENSG00000095485.16	rs12784396	4107	supramarginal gyrus, inferior bank of gyrus	Cerebral Cortex	ebi-a-GCST006250	Cognitive function	rs12784396	False	True	0.0473232183072001	5.8156509643539e-06	0.0140648333372426	0.0031027765770776	2.04118e-42	0.895311	0.0458609	5.80898158867295e-06	0.0125924	0.00277795	0.959249530024284	0.572027288991552	True
chr22_41108045_C_G_b38	L3MBTL2	ENSG00000100395.14	rs5758231	4107	supramarginal gyrus, inferior bank of gyrus	Cerebral Cortex	ebi-a-GCST006250	Cognitive function	rs5758231	False	True	0.0202106456975412	2.12656680725474e-06	-0.0483544430933242	0.0101991886104146	2.58401e-14	0.278781	0.0329358	2.13000194493808e-06	-0.0134803	0.00284334	0.915949702889372	0.302608397762159	True
chr8_65596559_C_T_b38	ARMC1	ENSG00000104442.9	rs113093627	4107	supramarginal gyrus, inferior bank of gyrus	Cerebral Cortex	ebi-a-GCST006250	Cognitive function	rs113093627	False	True	0.0079627575594101	6.8706098813587e-07	-0.0264719875161757	0.0053317347948542	1.2082e-25	0.52548	0.0409715	6.87400747395236e-07	-0.0139105	0.00280172	0.832763891651709	0.239837415023117	True
chr11_47474194_G_T_b38	MTCH2	ENSG00000109919.9	rs11039255	4107	supramarginal gyrus, inferior bank of gyrus	Cerebral Cortex	ebi-a-GCST006250	Cognitive function	rs11039255	False	True	0.0006318359110074	3.33244710531905e-08	-0.0373827572313372	0.0067685503593414	2.08415e-15	0.426892	0.0479676	3.32498737022943e-08	-0.0159584	0.00288944	0.963344301658067	0.478434865363097	True
chr20_49006883_G_T_b38	CSE1L	ENSG00000124207.16	rs6012579	4107	supramarginal gyrus, inferior bank of gyrus	Cerebral Cortex	ebi-a-GCST006250	Cognitive function	rs3091529	True	True	1.4252005535590798e-11	1.7514592773253e-16	-0.1194342344999	0.0144980042337627	1.24199e-07	-0.189902	0.034137	1.75388050184176e-16	0.0226808	0.0027532	0.91969094853576	0.368820439926541	True
chr15_40448514_A_G_b38	C15orf57	ENSG00000128891.15	rs1659563	4107	supramarginal gyrus, inferior bank of gyrus	Cerebral Cortex	ebi-a-GCST006250	Cognitive function	rs1659563	False	True	0.0273750594986867	2.98295305722074e-06	0.0241330025250397	0.0051654652266488	1.29915e-11	0.545734	0.0742018	2.98600135180294e-06	0.0131702	0.00281897	0.767163584496213	0.124590160923053	True
chr17_36484820_G_A_b38	DHRS11	ENSG00000278535.4	rs34713024	4107	supramarginal gyrus, inferior bank of gyrus	Cerebral Cortex	ebi-a-GCST006250	Cognitive function	rs34713024	False	True	0.0028511212666942	1.9086865667572e-07	-0.0238142577529771	0.004572614540672	7.580429999999999e-27	-0.613603	0.0461902	1.90998519111227e-07	0.0146125	0.00280577	0.837483228449922	0.0878823624474042	True
chr1_212342271_C_T_b38	TMEM206	ENSG00000065600.12	rs1774249	4107	supramarginal gyrus, inferior bank of gyrus	Cerebral Cortex	ieu-a-1239	Years of schooling	rs1774249	False	True	0.0131210246940314	1.3237258940967e-06	0.0335143473511528	0.0069299526648995	2.3313e-08	-0.255413	0.0432107	1.34998828572225e-06	-0.00856	0.00177	0.951999931613826	0.502694741252278	True
chr18_46960413_C_G_b38	PIAS2	ENSG00000078043.15	rs12386118	4107	supramarginal gyrus, inferior bank of gyrus	Cerebral Cortex	ieu-a-1239	Years of schooling	rs12386118	False	True	0.0033431361049717	2.34607322487875e-07	0.0269322519810743	0.0052097455755245	6.35352e-11	0.328231	0.0464853	2.21998479543701e-07	0.00884	0.00171	0.927201919084996	0.390381955954644	True
chr20_46095666_A_G_b38	CD40	ENSG00000101017.13	rs6131010	4107	supramarginal gyrus, inferior bank of gyrus	Cerebral Cortex	ieu-a-1239	Years of schooling	rs6131010	False	True	0.0012103804141893	7.10082396245686e-08	0.0360063426557447	0.0066819462813064	6.59384e-06	0.288838	0.0617515	7.46998964859536e-08	0.0104	0.00193	0.987426513876413	0.83041583923344	True
chr18_13037019_C_A_b38	CEP192	ENSG00000101639.18	rs8097038	4107	supramarginal gyrus, inferior bank of gyrus	Cerebral Cortex	ieu-a-1239	Years of schooling	rs8097038	False	True	0.0466337194834959	5.61929265911456e-06	0.0087430194183568	0.001925677694676	1.43272e-38	-0.903578	0.05045	5.26005154534987e-06	-0.0079	0.00174	0.903900908392557	0.362722155919619	True
chr10_101969833_C_T_b38	NPM3	ENSG00000107833.10	rs3922860	4107	supramarginal gyrus, inferior bank of gyrus	Cerebral Cortex	ieu-a-1239	Years of schooling	rs3922860	False	True	1.43611979640359e-15	1.00743574022361e-20	-0.0650019721960604	0.006963059560321	3.14961e-06	0.248454	0.0512293	9.60063590945344e-21	-0.01615	0.00173	0.962969382993514	0.421206532829083	True
chr7_100308061_A_G_b38	PILRB	ENSG00000121716.20	rs28401739	4107	supramarginal gyrus, inferior bank of gyrus	Cerebral Cortex	ieu-a-1239	Years of schooling	rs28401739	False	True	0.0003413571599734	1.67889119559659e-08	-0.0136040577696866	0.0024111256860095	2.94438e-52	0.904142	0.0377486	1.71001531509029e-08	-0.0123	0.00218	0.929174531903662	0.260802187882305	True
chr20_49006883_G_T_b38	CSE1L	ENSG00000124207.16	rs6012579	4107	supramarginal gyrus, inferior bank of gyrus	Cerebral Cortex	ieu-a-1239	Years of schooling	rs2426106	True	True	0.0036468551554222	2.60085358672845e-07	-0.0469189371359965	0.0091099619803898	1.24199e-07	-0.189902	0.034137	2.4300208503569e-07	0.00891	0.00173	0.817393599183234	0.189355148216359	True
chr4_2963617_G_T_b38	GRK4	ENSG00000125388.19	rs28619042	4107	supramarginal gyrus, inferior bank of gyrus	Cerebral Cortex	ieu-a-1239	Years of schooling	rs28619042	False	True	8.09818458811584e-08	2.1797683790731e-12	-0.0247396889924217	0.0035229317125208	1.18142e-12	-0.505261	0.0648653	2.06015549032001e-12	0.0125	0.00178	0.899331371642556	0.318442744162752	True
chr13_59750122_T_C_b38	DIAPH3	ENSG00000139734.17	rs7999384	4107	supramarginal gyrus, inferior bank of gyrus	Cerebral Cortex	ieu-a-1239	Years of schooling	rs7999384	False	True	0.0002373919050097	1.06394193292906e-08	0.0331583310306715	0.0057967009863402	1.69964e-07	0.332948	0.0605769	1.13000404994067e-08	0.01104	0.00193	0.972460492334214	0.661720729798274	True
chr18_23551965_T_C_b38	C18orf8	ENSG00000141452.9	rs1652343	4107	supramarginal gyrus, inferior bank of gyrus	Cerebral Cortex	ieu-a-1239	Years of schooling	rs1652343	False	True	8.119610986899159e-11	1.13074046247398e-15	0.0360498663349303	0.0044996162092056	5.80171e-14	0.37781	0.0453928	1.0899334970270701e-15	0.01362	0.0017	0.945105112680077	0.422535069727602	True
chr1_74200590_C_T_b38	LRRIQ3	ENSG00000162620.15	rs522042	4107	supramarginal gyrus, inferior bank of gyrus	Cerebral Cortex	ieu-a-1239	Years of schooling	rs522042	False	True	1.02978280073525e-08	2.31165116052585e-13	-0.0144825117278125	0.0019759446177593	6.52935e-23	-0.860348	0.0729941	2.3501739060913897e-13	0.01246	0.0017	0.91898146234838	0.298422911784894	True
chr3_53075336_A_G_b38	RFT1	ENSG00000163933.9	rs2581800	4107	supramarginal gyrus, inferior bank of gyrus	Cerebral Cortex	ieu-a-1239	Years of schooling	rs2581800	False	True	0.0294346852534123	3.24026687645905e-06	0.0104017750968959	0.002234552187901	1.8707e-28	-0.765254	0.0550527	3.40996561713363e-06	-0.00796	0.00171	0.749370523445759	0.116323048057562	True
chr20_3132806_T_C_b38	UBOX5	ENSG00000185019.16	rs6051594	4107	supramarginal gyrus, inferior bank of gyrus	Cerebral Cortex	ieu-a-1239	Years of schooling	rs306757	True	True	0.0306705107504352	3.41615378266425e-06	0.0232908695257956	0.0050151872336567	1.658e-07	-0.352928	0.0641505	3.29997006285229e-06	-0.00822	0.00177	0.953272837177813	0.580967264089876	True
chr11_47602338_C_T_b38	MTCH2	ENSG00000109919.9	rs12363232	4113	angular gyrus, superior bank of gyrus	Cerebral Cortex	ieu-b-2	Alzheimer's disease	rs12363232	False	True	0.0001826718494096	7.70287883490527e-09	-0.205181298383491	0.0355302477705358	2.79257e-15	0.42499	0.0480252	7.68900246263787e-09	-0.0872	0.0151	0.965966584715055	0.467844297330875	True
chr14_30614542_C_A_b38	SCFD1	ENSG00000092108.20	rs229243	4113	angular gyrus, superior bank of gyrus	Cerebral Cortex	ieu-a-1085	Amyotrophic lateral sclerosis	rs229243	False	True	0.0101981250375496	9.69230237682114e-07	0.0593078459515613	0.0121091159712673	9.41305e-10	0.298893	0.0456415	9.69303988992184e-07	0.0177267	0.00361933	0.927866114741951	0.360207965274218	True
chr1_66769637_C_A_b38	TCTEX1D1	ENSG00000152760.9	rs12727422	4113	angular gyrus, superior bank of gyrus	Cerebral Cortex	ebi-a-GCST005902	Major depressive disorder	rs12727422	False	True	0.0075078362867779	6.28692125142258e-07	-0.0159903555421605	0.003209504457645	4.66933e-07	-0.514285	0.0974372	6.28492356037752e-07	0.0082236	0.0016506	0.874351963590503	0.246074385112381	True
chr6_31272091_G_C_b38	HLA-C	ENSG00000204525.16	rs9264674	4113	angular gyrus, superior bank of gyrus	Cerebral Cortex	ebi-a-GCST005902	Major depressive disorder	rs7767581	True	True	0.0055210505661275	4.20006216253287e-07	-0.0089235728462771	0.0017636706903474	7.76246e-27	-0.702342	0.0528859	4.200490433962e-07	0.0062674	0.0012387	0.789955703033088	0.530830847425607	True
chr20_46107215_A_G_b38	CD40	ENSG00000101017.13	rs6065926	4113	angular gyrus, superior bank of gyrus	Cerebral Cortex	ieu-b-18	Multiple sclerosis	rs6065926	False	True	1.59098131013395e-08	3.77810648813904e-13	-0.394847858197932	0.0543621861152142	2.42316e-07	0.3385	0.0624502	3.77659140145266e-13	-0.133656	0.0184016	0.979266443011904	0.673023094635533	True
chr1_160195305_A_C_b38	CASQ1	ENSG00000143318.12	rs2275703	4113	angular gyrus, superior bank of gyrus	Cerebral Cortex	ieu-b-18	Multiple sclerosis	rs2275703	False	True	0.0065343586397129	5.16276441900524e-07	-0.260049189649497	0.0518009451595263	4.08347e-10	0.367557	0.0547822	5.16297473697589e-07	-0.0955829	0.0190398	0.974452220582209	0.650389196091768	True
chr5_177361569_T_C_b38	RGS14	ENSG00000169220.17	rs4976646	4113	angular gyrus, superior bank of gyrus	Cerebral Cortex	ieu-b-18	Multiple sclerosis	rs4976646	False	True	0.0064210587825252	5.02820313796631e-07	-0.2574442674086	0.0512303092555598	2.79227e-09	-0.370923	0.058538	5.02805477280639e-07	0.095492	0.0190025	0.928304046543654	0.261787743933223	True
chr7_23171733_G_A_b38	NUPL2	ENSG00000136243.16	rs6964665	4113	angular gyrus, superior bank of gyrus	Cerebral Cortex	ieu-b-7	Parkinson's disease	rs6964665	False	True	0.006608749310585	5.25244696700143e-07	0.10591084512822	0.0211110083234301	7.74949e-32	-0.843162	0.0554285	5.54293773375612e-07	-0.0893	0.0178	0.802658601101079	0.207372076038002	True
chr3_136392816_G_T_b38	PCCB	ENSG00000114054.13	rs834304	4113	angular gyrus, superior bank of gyrus	Cerebral Cortex	ieu-b-42	Schizophrenia	rs834304	False	True	0.0004215793108751	2.1446424506652e-08	-0.148215252463276	0.0264674390346603	2.90606e-10	0.415605	0.06135	2.44202440576282e-08	-0.061599	0.011	0.967575449141729	0.516683305818275	True
chr1_8420956_T_G_b38	RERE	ENSG00000142599.17	rs301805	4113	angular gyrus, superior bank of gyrus	Cerebral Cortex	ieu-b-42	Schizophrenia	rs301805	False	True	0.0030695858615345	2.09269789547011e-07	0.258160774030202	0.049733248937517	2.70253e-07	0.22118	0.0409834	2.34298765315062e-07	0.0571	0.011	0.955112356852578	0.45906652837304	True
chr3_64016249_C_T_b38	THOC7	ENSG00000163634.11	rs9879045	4113	angular gyrus, superior bank of gyrus	Cerebral Cortex	ieu-b-42	Schizophrenia	rs9865811	True	True	0.0008090472691596	4.50252656480875e-08	-0.194845564841455	0.0356213179887656	7.0678e-13	-0.328455	0.0416753	3.96296283953538e-08	0.063998	0.0117	0.984971025225884	0.753581078950471	True
chr16_30000297_C_T_b38	INO80E	ENSG00000169592.14	rs12921996	4113	angular gyrus, superior bank of gyrus	Cerebral Cortex	ieu-b-42	Schizophrenia	rs12921996	False	True	5.40838221170799e-05	1.96983352746093e-09	0.182413267027944	0.0304008166384506	4.48618e-10	-0.358543	0.0535825	2.01599755007086e-09	-0.065403	0.0109	0.931865890956133	0.293732335472173	True
chr2_48406397_G_A_b38	FOXN2	ENSG00000170802.15	rs77304590	4113	angular gyrus, superior bank of gyrus	Cerebral Cortex	ieu-b-42	Schizophrenia	rs77304590	False	True	0.0267228417309112	2.89054064071717e-06	-0.118616901141654	0.0253538981618424	9.06589e-27	0.686285	0.0517773	2.96797337042457e-06	-0.081405	0.0174	0.977739414641053	0.817401035490353	True
chr9_129106712_A_G_b38	CRAT	ENSG00000095321.16	rs3124499	4113	angular gyrus, superior bank of gyrus	Cerebral Cortex	ebi-a-GCST006250	Cognitive function	rs3124499	False	True	5.40838221170799e-05	1.8666412082542803e-09	-0.0619549440279959	0.0103103480272271	1.64638e-08	-0.301758	0.0504463	1.8650049979751603e-09	0.0186954	0.00311123	0.767553390079519	0.119363304537851	True
chr10_100267650_C_T_b38	CWF19L1	ENSG00000095485.16	rs12784396	4113	angular gyrus, superior bank of gyrus	Cerebral Cortex	ebi-a-GCST006250	Cognitive function	rs12784396	False	True	0.0473232183072001	5.8156509643539e-06	0.0135771214656615	0.0029951847602946	3.10568e-45	0.927472	0.0447137	5.80898158867295e-06	0.0125924	0.00277795	0.959252289840612	0.572044614405499	True
chr22_41108045_C_G_b38	L3MBTL2	ENSG00000100395.14	rs5758231	4113	angular gyrus, superior bank of gyrus	Cerebral Cortex	ebi-a-GCST006250	Cognitive function	rs5758231	False	True	0.0202106456975412	2.12656680725474e-06	-0.0481623334631448	0.0101586677766146	2.18641e-15	0.279893	0.0314792	2.13000194493808e-06	-0.0134803	0.00284334	0.913891172309343	0.297054986269075	True
chr8_65563255_T_C_b38	ARMC1	ENSG00000104442.9	rs111973009	4113	angular gyrus, superior bank of gyrus	Cerebral Cortex	ebi-a-GCST006250	Cognitive function	rs111973009	False	True	0.010500573585182	1.00834211429624e-06	-0.0254676288293358	0.005208100382841	5.3059199999999985e-25	0.540172	0.042936	1.0099968051211e-06	-0.0137569	0.00281327	0.831505768330638	0.235915561727594	True
chr17_30361836_T_C_b38	GOSR1	ENSG00000108587.15	rs8066222	4113	angular gyrus, superior bank of gyrus	Cerebral Cortex	ebi-a-GCST006250	Cognitive function	rs8066222	False	True	0.006608749310585	5.24865413602272e-07	0.0364414136421952	0.0072635969977644	1.69003e-08	0.390509	0.0653414	5.26102057189991e-07	0.0142307	0.0028365	0.966845059172975	0.471259248547383	True
chr11_47602338_C_T_b38	MTCH2	ENSG00000109919.9	rs12363232	4113	angular gyrus, superior bank of gyrus	Cerebral Cortex	ebi-a-GCST006250	Cognitive function	rs12363232	False	True	0.0007700935379805	4.25372745526187e-08	-0.0372702887126756	0.0068011717922774	2.79257e-15	0.42499	0.0480252	4.24502253432729e-08	-0.0158395	0.00289043	0.962455589872509	0.420097231181774	True
chr20_49010633_G_T_b38	STAU1	ENSG00000124214.19	rs6095396	4113	angular gyrus, superior bank of gyrus	Cerebral Cortex	ebi-a-GCST006250	Cognitive function	rs6095396	False	True	1.03814639445991e-10	1.52394737013405e-15	-0.0966867799369036	0.0121237513072167	7.19818e-06	-0.228539	0.0490777	1.5300301891434701e-15	0.0220967	0.00277075	0.848159727135044	0.250033916200444	True
chr2_100051367_G_A_b38	AFF3	ENSG00000144218.18	rs35300735	4113	angular gyrus, superior bank of gyrus	Cerebral Cortex	ebi-a-GCST006250	Cognitive function	rs35300735	False	True	1.26268282121192e-05	4.10406757179735e-10	0.0454513102292647	0.0072721893009805	1.16853e-19	0.491746	0.0466197	4.09996359041765e-10	0.0223505	0.00357607	0.88694880827779	0.23385570012154	True
chr17_36484820_G_A_b38	DHRS11	ENSG00000278535.4	rs34713024	4113	angular gyrus, superior bank of gyrus	Cerebral Cortex	ebi-a-GCST006250	Cognitive function	rs34713024	False	True	0.0028511212666942	1.90868656675721e-07	-0.0243876183498365	0.0046827064456746	8.17697e-28	-0.599177	0.0438814	1.90998519111227e-07	0.0146125	0.00280577	0.750684790088969	0.0532956020081495	True
chr1_212342271_C_T_b38	TMEM206	ENSG00000065600.12	rs1774249	4113	angular gyrus, superior bank of gyrus	Cerebral Cortex	ieu-a-1239	Years of schooling	rs1774249	False	True	0.0131210246940314	1.3237258940967e-06	0.0297474249016528	0.006151044635038	1.59719e-09	-0.287756	0.0446415	1.34998828572225e-06	-0.00856	0.00177	0.947449438015108	0.478783235933421	True
chr18_46960413_C_G_b38	PIAS2	ENSG00000078043.15	rs12386118	4113	angular gyrus, superior bank of gyrus	Cerebral Cortex	ieu-a-1239	Years of schooling	rs12386118	False	True	0.0033431361049717	2.34607322487875e-07	0.0278035509286197	0.0053782886977307	2.54795e-10	0.317945	0.0467612	2.21998479543701e-07	0.00884	0.00171	0.928191115697621	0.393898882456216	True
chr20_46107215_A_G_b38	CD40	ENSG00000101017.13	rs6065926	4113	angular gyrus, superior bank of gyrus	Cerebral Cortex	ieu-a-1239	Years of schooling	rs6065926	False	True	0.0001306029497636	5.13800991325378e-09	0.0340029542097489	0.0058197932053175	2.42316e-07	0.3385	0.0624502	5.3499534101253714e-09	0.01151	0.00197	0.98822531078834	0.833755001098863	True
chr10_101969833_C_T_b38	NPM3	ENSG00000107833.10	rs3922860	4113	angular gyrus, superior bank of gyrus	Cerebral Cortex	ieu-a-1239	Years of schooling	rs3922860	False	True	1.43611979640359e-15	1.00743574022361e-20	-0.0636498352592499	0.006818217646966	1.11451e-06	0.253732	0.0498908	9.60063590945344e-21	-0.01615	0.00173	0.949107449505965	0.334732409551892	True
chr7_100308061_A_G_b38	PILRB	ENSG00000121716.20	rs28401739	4113	angular gyrus, superior bank of gyrus	Cerebral Cortex	ieu-a-1239	Years of schooling	rs28401739	False	True	0.0003413571599734	1.6788911955966e-08	-0.0131117623167951	0.002323873321188	1.59282e-54	0.938089	0.0374565	1.71001531509029e-08	-0.0123	0.00218	0.929174531903662	0.260802187882305	True
chr20_49010633_G_T_b38	STAU1	ENSG00000124214.19	rs6095396	4113	angular gyrus, superior bank of gyrus	Cerebral Cortex	ieu-a-1239	Years of schooling	rs6095396	False	True	0.0329943032709133	3.72010347297787e-06	-0.035223747369158	0.0076135801766875	7.19818e-06	-0.228539	0.0490777	3.49003674925e-06	0.00805	0.00174	0.87878285905483	0.302818913720088	True
chr4_2963617_G_T_b38	GRK4	ENSG00000125388.19	rs28619042	4113	angular gyrus, superior bank of gyrus	Cerebral Cortex	ieu-a-1239	Years of schooling	rs28619042	False	True	8.09818458811584e-08	2.17976837907308e-12	-0.0222303239402805	0.0031655981290959	5.17238e-15	-0.562295	0.0643124	2.06015549032001e-12	0.0125	0.00178	0.907013792358717	0.337814578544519	True
chr13_59750122_T_C_b38	DIAPH3	ENSG00000139734.17	rs7999384	4113	angular gyrus, superior bank of gyrus	Cerebral Cortex	ieu-a-1239	Years of schooling	rs7999384	False	True	0.0002373919050097	1.06394193292906e-08	0.0318927663508204	0.00557545643633	2.3166e-08	0.34616	0.0585503	1.13000404994067e-08	0.01104	0.00193	0.972829952035374	0.662741715275977	True
chr18_23551965_T_C_b38	C18orf8	ENSG00000141452.9	rs1652343	4113	angular gyrus, superior bank of gyrus	Cerebral Cortex	ieu-a-1239	Years of schooling	rs1652343	False	True	8.119610986899159e-11	1.13074046247398e-15	0.0355755693527702	0.0044404161453531	6.88091e-14	0.382847	0.0461638	1.0899334970270701e-15	0.01362	0.0017	0.953526480377385	0.465811759634249	True
chr1_74200590_C_T_b38	LRRIQ3	ENSG00000162620.15	rs522042	4113	angular gyrus, superior bank of gyrus	Cerebral Cortex	ieu-a-1239	Years of schooling	rs522042	False	True	1.02978280073525e-08	2.31165116052584e-13	-0.0137408385219887	0.0018747532493885	1.48463e-26	-0.906786	0.068838	2.3501739060913897e-13	0.01246	0.0017	0.921162396726329	0.304669257676291	True
chr3_53072031_T_C_b38	RFT1	ENSG00000163933.9	rs2336723	4113	angular gyrus, superior bank of gyrus	Cerebral Cortex	ieu-a-1239	Years of schooling	rs2336723	False	True	0.0178250251502078	1.82469084944229e-06	0.0103876132803599	0.0021768160183107	1.17477e-32	-0.785551	0.0505727	1.94997929490347e-06	-0.00816	0.00171	0.737331514302137	0.108791201572863	True
chr11_47602338_C_T_b38	MTCH2	ENSG00000109919.9	rs12363232	4114	angular gyrus, inferior bank of gyrus	Cerebral Cortex	ieu-b-2	Alzheimer's disease	rs12363232	False	True	0.0001826718494096	7.70287883490527e-09	-0.201520183216974	0.0348962702589026	8.01027e-16	0.432711	0.0477431	7.68900246263787e-09	-0.0872	0.0151	0.96640687545452	0.471201271473898	True
chr14_30614542_C_A_b38	SCFD1	ENSG00000092108.20	rs229243	4114	angular gyrus, inferior bank of gyrus	Cerebral Cortex	ieu-a-1085	Amyotrophic lateral sclerosis	rs229243	False	True	0.0101981250375496	9.69230237682114e-07	0.0605196853619567	0.0123565419858795	2.14681e-09	0.292908	0.0458522	9.69303988992184e-07	0.0177267	0.00361933	0.928265530150491	0.36158852506161	True
chr1_66769637_C_A_b38	TCTEX1D1	ENSG00000152760.9	rs12727422	4114	angular gyrus, inferior bank of gyrus	Cerebral Cortex	ebi-a-GCST005902	Major depressive disorder	rs12727422	False	True	0.0075078362867779	6.28692125142258e-07	-0.0158060132658572	0.0031725041948324	9.80893e-07	-0.520283	0.101732	6.28492356037752e-07	0.0082236	0.0016506	0.872427044534282	0.242874633538562	True
chr20_46107215_A_G_b38	CD40	ENSG00000101017.13	rs6065926	4114	angular gyrus, inferior bank of gyrus	Cerebral Cortex	ieu-b-18	Multiple sclerosis	rs6065926	False	True	1.59098131013395e-08	3.77810648813904e-13	-0.405577387003292	0.0558394149509172	3.57528e-07	0.329545	0.0617556	3.77659140145266e-13	-0.133656	0.0184016	0.979432010082097	0.676053524373915	True
chr1_160195305_A_C_b38	CASQ1	ENSG00000143318.12	rs2275703	4114	angular gyrus, inferior bank of gyrus	Cerebral Cortex	ieu-b-18	Multiple sclerosis	rs2275703	False	True	0.0065343586397129	5.16276441900522e-07	-0.266276559291957	0.0530414167555807	2.89617e-09	0.358961	0.0567146	5.16297473697589e-07	-0.0955829	0.0190398	0.974366382862926	0.649594750637694	True
chr3_136392816_G_T_b38	PCCB	ENSG00000114054.13	rs834304	4114	angular gyrus, inferior bank of gyrus	Cerebral Cortex	ieu-b-42	Schizophrenia	rs834304	False	True	0.0004215793108751	2.14464245066521e-08	-0.146310354000798	0.0261272730727573	1.22582e-10	0.421016	0.0606849	2.44202440576282e-08	-0.061599	0.011	0.967699024741992	0.517656798207827	True
chr1_8420956_T_G_b38	RERE	ENSG00000142599.17	rs301805	4114	angular gyrus, inferior bank of gyrus	Cerebral Cortex	ieu-b-42	Schizophrenia	rs301805	False	True	0.0030695858615345	2.09269789547012e-07	0.258013790859715	0.0497049334405755	5.23521e-07	0.221306	0.0421289	2.34298765315062e-07	0.0571	0.011	0.953976604390684	0.452357394807578	True
chr3_64016249_C_T_b38	THOC7	ENSG00000163634.11	rs9879045	4114	angular gyrus, inferior bank of gyrus	Cerebral Cortex	ieu-b-42	Schizophrenia	rs9865811	True	True	0.0008090472691596	4.50252656480877e-08	-0.199618218226961	0.0364938459523022	1.64026e-12	-0.320602	0.0414725	3.96296283953538e-08	0.063998	0.0117	0.984320490808334	0.74550093818175	True
chr19_19277248_G_C_b38	GATAD2A	ENSG00000167491.17	rs2074551	4114	angular gyrus, inferior bank of gyrus	Cerebral Cortex	ieu-b-42	Schizophrenia	rs10419245	True	True	0.0178250251502078	1.8223076755154e-06	-0.211362435506931	0.0442904208367004	6.67526e-06	-0.257392	0.0550628	1.87098368300332e-06	0.054403	0.0114	0.988890678322123	0.825291997872537	True
chr16_30000297_C_T_b38	INO80E	ENSG00000169592.14	rs12921996	4114	angular gyrus, inferior bank of gyrus	Cerebral Cortex	ieu-b-42	Schizophrenia	rs12921996	False	True	5.40838221170799e-05	1.96983352746093e-09	0.183090390434946	0.0305136653630706	7.40734e-10	-0.357217	0.0541646	2.01599755007086e-09	-0.065403	0.0109	0.935455016918543	0.305901902761416	True
chr2_48406397_G_A_b38	FOXN2	ENSG00000170802.15	rs77304590	4114	angular gyrus, inferior bank of gyrus	Cerebral Cortex	ieu-b-42	Schizophrenia	rs77304590	False	True	0.0267228417309112	2.89054064071716e-06	-0.122927611560526	0.0262752956348277	1.08223e-24	0.662219	0.0531343	2.96797337042457e-06	-0.081405	0.0174	0.977739369597822	0.817400720260519	True
chr9_129106712_A_G_b38	CRAT	ENSG00000095321.16	rs3124499	4114	angular gyrus, inferior bank of gyrus	Cerebral Cortex	ebi-a-GCST006250	Cognitive function	rs3124499	False	True	5.40838221170799e-05	1.8666412082542902e-09	-0.0620569471091608	0.0103273230609901	2.26128e-08	-0.301262	0.0509137	1.8650049979751603e-09	0.0186954	0.00311123	0.764264407654417	0.117483226557319	True
chr10_100267650_C_T_b38	CWF19L1	ENSG00000095485.16	rs12784396	4114	angular gyrus, inferior bank of gyrus	Cerebral Cortex	ebi-a-GCST006250	Cognitive function	rs12784396	False	True	0.0473232183072001	5.81565096435392e-06	0.0134291430448378	0.0029625399384872	1.4300899999999997e-45	0.937692	0.0448856	5.80898158867295e-06	0.0125924	0.00277795	0.959252177463727	0.572043908913929	True
chr22_37742372_G_C_b38	TRIOBP	ENSG00000100106.19	rs4396807	4114	angular gyrus, inferior bank of gyrus	Cerebral Cortex	ebi-a-GCST006250	Cognitive function	rs4396807	False	True	0.0006753309921204	3.58816920059931e-08	0.0695037685667076	0.0126140952347291	6.19089e-10	-0.226346	0.0341418	3.5820364432466e-08	-0.0157319	0.00285515	0.956917848240639	0.535892403010672	True
chr8_65563255_T_C_b38	ARMC1	ENSG00000104442.9	rs111973009	4114	angular gyrus, inferior bank of gyrus	Cerebral Cortex	ebi-a-GCST006250	Cognitive function	rs111973009	False	True	0.010500573585182	1.00834211429623e-06	-0.0254744670173899	0.00520949878432	2.75741e-24	0.540027	0.0438736	1.0099968051211e-06	-0.0137569	0.00281327	0.814819110178202	0.215868133482949	True
chr17_30361836_T_C_b38	GOSR1	ENSG00000108587.15	rs8066222	4114	angular gyrus, inferior bank of gyrus	Cerebral Cortex	ebi-a-GCST006250	Cognitive function	rs8066222	False	True	0.006608749310585	5.24865413602272e-07	0.0364557902422154	0.0072664625789345	2.63041e-08	0.390355	0.0663174	5.26102057189991e-07	0.0142307	0.0028365	0.966775510299734	0.470718446095386	True
chr11_47602338_C_T_b38	MTCH2	ENSG00000109919.9	rs12363232	4114	angular gyrus, inferior bank of gyrus	Cerebral Cortex	ebi-a-GCST006250	Cognitive function	rs12363232	False	True	0.0007700935379805	4.25372745526185e-08	-0.0366052630970786	0.0066798163208238	8.01027e-16	0.432711	0.0477431	4.24502253432729e-08	-0.0158395	0.00289043	0.963294291156786	0.425825056214127	True
chr20_49010633_G_T_b38	STAU1	ENSG00000124214.19	rs6095396	4114	angular gyrus, inferior bank of gyrus	Cerebral Cortex	ebi-a-GCST006250	Cognitive function	rs6095396	False	True	1.03814639445991e-10	1.52394737013405e-15	-0.0965288122561847	0.0121039434195524	8.14994e-06	-0.228913	0.0494712	1.5300301891434701e-15	0.0220967	0.00277075	0.864234120200834	0.267268067378992	True
chr2_100051367_G_A_b38	AFF3	ENSG00000144218.18	rs35300735	4114	angular gyrus, inferior bank of gyrus	Cerebral Cortex	ebi-a-GCST006250	Cognitive function	rs35300735	False	True	1.26268282121192e-05	4.10406757179735e-10	0.0458413494078702	0.0073345953950471	5.14216e-19	0.487562	0.047329	4.09996359041765e-10	0.0223505	0.00357607	0.888011552965343	0.235767889454656	True
chr17_36484820_G_A_b38	DHRS11	ENSG00000278535.4	rs34713024	4114	angular gyrus, inferior bank of gyrus	Cerebral Cortex	ebi-a-GCST006250	Cognitive function	rs34713024	False	True	0.0028511212666942	1.9086865667572e-07	-0.0240290930857055	0.0046138654239233	4.6667999999999995e-28	-0.608117	0.0442335	1.90998519111227e-07	0.0146125	0.00280577	0.734954584037805	0.0492896818160044	True
chr1_212342271_C_T_b38	TMEM206	ENSG00000065600.12	rs1774249	4114	angular gyrus, inferior bank of gyrus	Cerebral Cortex	ieu-a-1239	Years of schooling	rs1774249	False	True	0.0131210246940314	1.3237258940967e-06	0.0307248332747073	0.0063531489364756	2.55673e-09	-0.278602	0.0438482	1.34998828572225e-06	-0.00856	0.00177	0.948904793486323	0.486184500375058	True
chr18_46960413_C_G_b38	PIAS2	ENSG00000078043.15	rs12386118	4114	angular gyrus, inferior bank of gyrus	Cerebral Cortex	ieu-a-1239	Years of schooling	rs12386118	False	True	0.0033431361049717	2.34607322487875e-07	0.0272981051903456	0.0052805158230193	2.03814e-10	0.323832	0.047332	2.21998479543701e-07	0.00884	0.00171	0.928259704091851	0.394144476169668	True
chr20_46107215_A_G_b38	CD40	ENSG00000101017.13	rs6065926	4114	angular gyrus, inferior bank of gyrus	Cerebral Cortex	ieu-a-1239	Years of schooling	rs6065926	False	True	0.0001306029497636	5.13800991325378e-09	0.0349269447268203	0.0059779392799162	3.57528e-07	0.329545	0.0617556	5.3499534101253714e-09	0.01151	0.00197	0.987903236169729	0.830403996741294	True
chr10_101969833_C_T_b38	NPM3	ENSG00000107833.10	rs3922860	4114	angular gyrus, inferior bank of gyrus	Cerebral Cortex	ieu-a-1239	Years of schooling	rs3922860	False	True	1.43611979640359e-15	1.00743574022361e-20	-0.060652265352722	0.0064971157312823	3.34893e-07	0.266272	0.0497662	9.60063590945344e-21	-0.01615	0.00173	0.953040274297464	0.350208688838152	True
chr7_100308061_A_G_b38	PILRB	ENSG00000121716.20	rs28401739	4114	angular gyrus, inferior bank of gyrus	Cerebral Cortex	ieu-a-1239	Years of schooling	rs28401739	False	True	0.0003413571599734	1.6788911955966e-08	-0.0129168167502759	0.0022893219931383	4.44195e-55	0.952247	0.0376132	1.71001531509029e-08	-0.0123	0.00218	0.929174531903662	0.260802187882305	True
chr20_49010633_G_T_b38	STAU1	ENSG00000124214.19	rs6095396	4114	angular gyrus, inferior bank of gyrus	Cerebral Cortex	ieu-a-1239	Years of schooling	rs6095396	False	True	0.0329943032709133	3.72010347297787e-06	-0.0351661985120985	0.0076011410448511	8.14994e-06	-0.228913	0.0494712	3.49003674925e-06	0.00805	0.00174	0.892083383506687	0.323095362667912	True
chr4_2963617_G_T_b38	GRK4	ENSG00000125388.19	rs28619042	4114	angular gyrus, inferior bank of gyrus	Cerebral Cortex	ieu-a-1239	Years of schooling	rs28619042	False	True	8.09818458811584e-08	2.1797683790731e-12	-0.0219008923299571	0.0031186870677858	4.56069e-15	-0.570753	0.0651182	2.06015549032001e-12	0.0125	0.00178	0.907236703203929	0.338406699757208	True
chr13_59750122_T_C_b38	DIAPH3	ENSG00000139734.17	rs7999384	4114	angular gyrus, inferior bank of gyrus	Cerebral Cortex	ieu-a-1239	Years of schooling	rs7999384	False	True	0.0002373919050097	1.06394193292906e-08	0.0307607432731771	0.0053775574743869	7.0571e-09	0.358899	0.0583342	1.13000404994067e-08	0.01104	0.00193	0.973289384609534	0.666387967989119	True
chr18_23551965_T_C_b38	C18orf8	ENSG00000141452.9	rs1652343	4114	angular gyrus, inferior bank of gyrus	Cerebral Cortex	ieu-a-1239	Years of schooling	rs1652343	False	True	8.119610986899159e-11	1.1307404624739601e-15	0.0349715887936856	0.004365029438272	3.12167e-14	0.389459	0.0461913	1.0899334970270701e-15	0.01362	0.0017	0.948276348013436	0.437941549204296	True
chr1_74200590_C_T_b38	LRRIQ3	ENSG00000162620.15	rs522042	4114	angular gyrus, inferior bank of gyrus	Cerebral Cortex	ieu-a-1239	Years of schooling	rs522042	False	True	1.02978280073525e-08	2.31165116052584e-13	-0.0135398431073397	0.0018473301189789	4.05503e-27	-0.920247	0.068736	2.3501739060913897e-13	0.01246	0.0017	0.921168308887657	0.304686504873367	True
chr3_53072031_T_C_b38	RFT1	ENSG00000163933.9	rs2336723	4114	angular gyrus, inferior bank of gyrus	Cerebral Cortex	ieu-a-1239	Years of schooling	rs2336723	False	True	0.0178250251502078	1.8246908494423e-06	0.0103412485283364	0.0021670998754234	4.17326e-33	-0.789073	0.050227	1.94997929490347e-06	-0.00816	0.00171	0.743651691099522	0.112021484375731	True
chr13_91340967_T_C_b38	GPC5	ENSG00000179399.14	rs76616232	4114	angular gyrus, inferior bank of gyrus	Cerebral Cortex	ieu-a-1239	Years of schooling	rs76616232	False	True	0.0010762671545164	6.17421966661784e-08	0.0520611452198972	0.0096165893998245	1.34511e-05	0.31924	0.0708328	5.97998369714251e-08	0.01662	0.00307	0.895463938599035	0.437413361986607	True
chr11_47602338_C_T_b38	MTCH2	ENSG00000109919.9	rs12363232	4120	precuneus, superior lateral bank of gyrus	Cerebral Cortex	ieu-b-2	Alzheimer's disease	rs12363232	False	True	0.0001826718494096	7.70287883490527e-09	-0.20240753550256	0.0350499287395489	8.32781e-16	0.430814	0.0475686	7.68900246263787e-09	-0.0872	0.0151	0.965137045280234	0.461639705513704	True
chr14_30614542_C_A_b38	SCFD1	ENSG00000092108.20	rs229243	4120	precuneus, superior lateral bank of gyrus	Cerebral Cortex	ieu-a-1085	Amyotrophic lateral sclerosis	rs229243	False	True	0.0101981250375496	9.69230237682114e-07	0.0594648176475324	0.0121411654992888	2.5724e-09	0.298104	0.0469265	9.69303988992184e-07	0.0177267	0.00361933	0.928270538801326	0.361606134359821	True
chr1_66579946_T_G_b38	TCTEX1D1	ENSG00000152760.9	rs58274265	4120	precuneus, superior lateral bank of gyrus	Cerebral Cortex	ebi-a-GCST005902	Major depressive disorder	rs58274265	False	True	0.0004900479926036	2.54897519187923e-08	-0.0225902968172607	0.004055787340565	1.76778e-05	-0.41945	0.0944609	2.55152601090967e-08	0.0094755	0.0017012	0.785532569888734	0.228705680394279	True
chr6_31269237_G_A_b38	HLA-C	ENSG00000204525.16	rs3998381	4120	precuneus, superior lateral bank of gyrus	Cerebral Cortex	ebi-a-GCST005902	Major depressive disorder	rs35708511	True	True	0.0073312450942191	6.02834225680417e-07	-0.008972400211457	0.0017979655975694	1.92946e-26	-0.688556	0.0524442	6.03253707926613e-07	0.006178	0.001238	0.793913914917758	0.53681111775697	True
chr1_160195305_A_C_b38	CASQ1	ENSG00000143318.12	rs2275703	4120	precuneus, superior lateral bank of gyrus	Cerebral Cortex	ieu-b-18	Multiple sclerosis	rs2275703	False	True	0.0065343586397129	5.16276441900524e-07	-0.25343134785433	0.0504826927920881	5.10851e-11	0.377155	0.0531081	5.16297473697589e-07	-0.0955829	0.0190398	0.974472508971346	0.650577232754563	True
chr5_177361569_T_C_b38	RGS14	ENSG00000169220.17	rs4976646	4120	precuneus, superior lateral bank of gyrus	Cerebral Cortex	ieu-b-18	Multiple sclerosis	rs4976646	False	True	0.0064210587825252	5.02820313796631e-07	-0.27209186362924	0.0541451183200125	3.36678e-09	-0.350955	0.0557111	5.02805477280639e-07	0.095492	0.0190025	0.910058694830816	0.216869865940939	True
chr7_23171733_G_A_b38	NUPL2	ENSG00000136243.16	rs6964665	4120	precuneus, superior lateral bank of gyrus	Cerebral Cortex	ieu-b-7	Parkinson's disease	rs6964665	False	True	0.006608749310585	5.25244696700143e-07	0.106195490080889	0.021167746063156	7.35232e-31	-0.840902	0.056701	5.54293773375612e-07	-0.0893	0.0178	0.960351455671593	0.609073357978609	True
chr3_136392816_G_T_b38	PCCB	ENSG00000114054.13	rs834304	4120	precuneus, superior lateral bank of gyrus	Cerebral Cortex	ieu-b-42	Schizophrenia	rs834304	False	True	0.0004215793108751	2.14464245066521e-08	-0.149084783666238	0.0266227149844741	3.02543e-10	0.413181	0.0610613	2.44202440576282e-08	-0.061599	0.011	0.964597624375449	0.493955019106187	True
chr3_64016249_C_T_b38	THOC7	ENSG00000163634.11	rs9879045	4120	precuneus, superior lateral bank of gyrus	Cerebral Cortex	ieu-b-42	Schizophrenia	rs9865811	True	True	0.0008090472691596	4.50252656480877e-08	-0.203666104445788	0.0372338732775356	3.31756e-12	-0.31423	0.0413275	3.96296283953538e-08	0.063998	0.0117	0.983935216017819	0.740791805764783	True
chr16_30000297_C_T_b38	INO80E	ENSG00000169592.14	rs12921996	4120	precuneus, superior lateral bank of gyrus	Cerebral Cortex	ieu-b-42	Schizophrenia	rs12921996	False	True	5.40838221170799e-05	1.96983352746094e-09	0.192855815928452	0.0321411616228633	3.72035e-09	-0.339129	0.054003	2.01599755007086e-09	-0.065403	0.0109	0.932403221788854	0.295539232737836	True
chr2_48406397_G_A_b38	FOXN2	ENSG00000170802.15	rs77304590	4120	precuneus, superior lateral bank of gyrus	Cerebral Cortex	ieu-b-42	Schizophrenia	rs77304590	False	True	0.0267228417309112	2.89054064071717e-06	-0.125144314508009	0.0267491072101142	2.07461e-26	0.650489	0.0495903	2.96797337042457e-06	-0.081405	0.0174	0.977739450187844	0.817401284260573	True
chr9_129106712_A_G_b38	CRAT	ENSG00000095321.16	rs3124499	4120	precuneus, superior lateral bank of gyrus	Cerebral Cortex	ebi-a-GCST006250	Cognitive function	rs3124499	False	True	5.40838221170799e-05	1.8666412082542803e-09	-0.066471115282874	0.0110619151235885	1.45443e-07	-0.281256	0.0508652	1.8650049979751603e-09	0.0186954	0.00311123	0.7617398560092	0.116444103323323	True
chr10_100267650_C_T_b38	CWF19L1	ENSG00000095485.16	rs12784396	4120	precuneus, superior lateral bank of gyrus	Cerebral Cortex	ebi-a-GCST006250	Cognitive function	rs12784396	False	True	0.0473232183072001	5.81565096435392e-06	0.0138043229223192	0.0030453066025584	3.64858e-43	0.912207	0.0459719	5.80898158867295e-06	0.0125924	0.00277795	0.959251563125238	0.572040052181999	True
chr22_41108045_C_G_b38	L3MBTL2	ENSG00000100395.14	rs5758231	4120	precuneus, superior lateral bank of gyrus	Cerebral Cortex	ebi-a-GCST006250	Cognitive function	rs5758231	False	True	0.0202106456975412	2.12656680725474e-06	-0.0481437566294406	0.0101547494473234	5.41397e-15	0.280001	0.032054	2.13000194493808e-06	-0.0134803	0.00284334	0.915125977360091	0.300364462299731	True
chr8_65563255_T_C_b38	ARMC1	ENSG00000104442.9	rs111973009	4120	precuneus, superior lateral bank of gyrus	Cerebral Cortex	ebi-a-GCST006250	Cognitive function	rs111973009	False	True	0.010500573585182	1.00834211429623e-06	-0.0254444064254206	0.0052033514283336	1.65211e-24	0.540665	0.0436257	1.0099968051211e-06	-0.0137569	0.00281327	0.830392082903324	0.234489413893943	True
chr11_47602338_C_T_b38	MTCH2	ENSG00000109919.9	rs12363232	4120	precuneus, superior lateral bank of gyrus	Cerebral Cortex	ebi-a-GCST006250	Cognitive function	rs12363232	False	True	0.0007700935379805	4.25372745526189e-08	-0.0367664467728532	0.0067092295050764	8.32781e-16	0.430814	0.0475686	4.24502253432729e-08	-0.0158395	0.00289043	0.959605464884081	0.401666319187276	True
chr17_36484820_G_A_b38	DHRS11	ENSG00000278535.4	rs34713024	4120	precuneus, superior lateral bank of gyrus	Cerebral Cortex	ebi-a-GCST006250	Cognitive function	rs34713024	False	True	0.0028511212666942	1.9086865667572e-07	-0.0244250399910407	0.0046898918361445	1.25908e-27	-0.598259	0.044046	1.90998519111227e-07	0.0146125	0.00280577	0.814573938911848	0.0759013188033262	True
chr18_46960413_C_G_b38	PIAS2	ENSG00000078043.15	rs12386118	4120	precuneus, superior lateral bank of gyrus	Cerebral Cortex	ieu-a-1239	Years of schooling	rs12386118	False	True	0.0033431361049717	2.34607322487875e-07	0.0270138124923604	0.0052255225522552	1.47436e-10	0.32724	0.0474059	2.21998479543701e-07	0.00884	0.00171	0.927622516793638	0.391870697513034	True
chr18_13037019_C_A_b38	CEP192	ENSG00000101639.18	rs8097038	4120	precuneus, superior lateral bank of gyrus	Cerebral Cortex	ieu-a-1239	Years of schooling	rs8097038	False	True	0.0466337194834959	5.61929265911456e-06	0.0087539087864866	0.0019280761124666	3.72241e-39	-0.902454	0.0497165	5.26005154534987e-06	-0.0079	0.00174	0.902723969539237	0.359611166933787	True
chr10_101969833_C_T_b38	NPM3	ENSG00000107833.10	rs3922860	4120	precuneus, superior lateral bank of gyrus	Cerebral Cortex	ieu-a-1239	Years of schooling	rs3922860	False	True	1.43611979640359e-15	1.00743574022361e-20	-0.0677600580680622	0.0072585077682815	5.91524e-06	0.238341	0.0506782	9.60063590945344e-21	-0.01615	0.00173	0.949260516672878	0.34431945456187	True
chr7_100308061_A_G_b38	PILRB	ENSG00000121716.20	rs28401739	4120	precuneus, superior lateral bank of gyrus	Cerebral Cortex	ieu-a-1239	Years of schooling	rs28401739	False	True	0.0003413571599734	1.67889119559659e-08	-0.0133214054407652	0.0023610295821844	3.2610200000000003e-53	0.923326	0.0378275	1.71001531509029e-08	-0.0123	0.00218	0.929174531903662	0.260802187882305	True
chr4_2963617_G_T_b38	GRK4	ENSG00000125388.19	rs28619042	4120	precuneus, superior lateral bank of gyrus	Cerebral Cortex	ieu-a-1239	Years of schooling	rs28619042	False	True	8.09818458811584e-08	2.1797683790731e-12	-0.0230723937885424	0.0032855088754884	4.95561e-14	-0.541773	0.0648774	2.06015549032001e-12	0.0125	0.00178	0.904929311091375	0.33236256999572	True
chr13_59750122_T_C_b38	DIAPH3	ENSG00000139734.17	rs7999384	4120	precuneus, superior lateral bank of gyrus	Cerebral Cortex	ieu-a-1239	Years of schooling	rs7999384	False	True	0.0002373919050097	1.06394193292906e-08	0.0324955333358843	0.0056808314617986	4.22516e-08	0.339739	0.0586912	1.13000404994067e-08	0.01104	0.00193	0.97176253468632	0.654066526339664	True
chr18_23551965_T_C_b38	C18orf8	ENSG00000141452.9	rs1652343	4120	precuneus, superior lateral bank of gyrus	Cerebral Cortex	ieu-a-1239	Years of schooling	rs1652343	False	True	8.119610986899159e-11	1.1307404624739601e-15	0.0365573792492585	0.0045629621676754	2.11775e-13	0.372565	0.0460222	1.0899334970270701e-15	0.01362	0.0017	0.951070992053076	0.452386482521658	True
chr1_74200590_C_T_b38	LRRIQ3	ENSG00000162620.15	rs522042	4120	precuneus, superior lateral bank of gyrus	Cerebral Cortex	ieu-a-1239	Years of schooling	rs522042	False	True	1.02978280073525e-08	2.31165116052582e-13	-0.0140039651676655	0.0019106533535338	1.79628e-24	-0.889748	0.071873	2.3501739060913897e-13	0.01246	0.0017	0.920711104064715	0.303357818653911	True
chr3_53075336_A_G_b38	RFT1	ENSG00000163933.9	rs2581800	4120	precuneus, superior lateral bank of gyrus	Cerebral Cortex	ieu-a-1239	Years of schooling	rs2581800	False	True	0.0294346852534123	3.24026687645905e-06	0.0104577773807209	0.0022465828292754	6.08918e-31	-0.761156	0.0512138	3.40996561713363e-06	-0.00796	0.00171	0.760439048833757	0.12261583370476	True
chr13_91340967_T_C_b38	GPC5	ENSG00000179399.14	rs76616232	4120	precuneus, superior lateral bank of gyrus	Cerebral Cortex	ieu-a-1239	Years of schooling	rs76616232	False	True	0.0010762671545164	6.17421966661787e-08	0.0546153593375177	0.0100883967007328	1.34301e-05	0.30431	0.0675145	5.97998369714251e-08	0.01662	0.00307	0.884448675061835	0.367801899923241	True
chr11_47474194_G_T_b38	MTCH2	ENSG00000109919.9	rs11039255	4121	precuneus, inferior lateral bank of gyrus	Cerebral Cortex	ieu-b-2	Alzheimer's disease	rs11039255	False	True	0.0001580637925272	6.324352088075681e-09	-0.212940053854166	0.0366635668551643	5.1567e-15	0.411853	0.0471027	6.3030390823291e-09	-0.0877	0.0151	0.917979397653164	0.303347176203839	True
chr14_30614542_C_A_b38	SCFD1	ENSG00000092108.20	rs229243	4121	precuneus, inferior lateral bank of gyrus	Cerebral Cortex	ieu-a-1085	Amyotrophic lateral sclerosis	rs229243	False	True	0.0101981250375496	9.69230237682114e-07	0.0598905349933274	0.0122280858827305	9.69434e-10	0.295985	0.0452368	9.69303988992184e-07	0.0177267	0.00361933	0.928096348372924	0.361002157658437	True
chr1_66579946_T_G_b38	TCTEX1D1	ENSG00000152760.9	rs58274265	4121	precuneus, inferior lateral bank of gyrus	Cerebral Cortex	ebi-a-GCST005902	Major depressive disorder	rs58274265	False	True	0.0004900479926036	2.54897519187923e-08	-0.0205674359241509	0.0036926095714384	4.91129e-06	-0.460704	0.0970586	2.55152601090967e-08	0.0094755	0.0017012	0.790394262832187	0.23387710863328	True
chr6_31269237_G_A_b38	HLA-C	ENSG00000204525.16	rs3998381	4121	precuneus, inferior lateral bank of gyrus	Cerebral Cortex	ebi-a-GCST005902	Major depressive disorder	rs35708511	True	True	0.0073312450942191	6.02834225680417e-07	-0.0087189814965091	0.001747183407685	3.39031e-27	-0.708569	0.0528078	6.03253707926613e-07	0.006178	0.001238	0.792816375113144	0.535146054277399	True
chr20_46107215_A_G_b38	CD40	ENSG00000101017.13	rs6065926	4121	precuneus, inferior lateral bank of gyrus	Cerebral Cortex	ieu-b-18	Multiple sclerosis	rs6065926	False	True	1.59098131013395e-08	3.77810648813902e-13	-0.40730774505173	0.0560776486004663	5.30444e-07	0.328145	0.0625016	3.77659140145266e-13	-0.133656	0.0184016	0.978148172715789	0.663616893921639	True
chr1_160195305_A_C_b38	CASQ1	ENSG00000143318.12	rs2275703	4121	precuneus, inferior lateral bank of gyrus	Cerebral Cortex	ieu-b-18	Multiple sclerosis	rs2275703	False	True	0.0065343586397129	5.16276441900522e-07	-0.247091502254209	0.0492198163543864	2.81829e-11	0.386832	0.0536369	5.16297473697589e-07	-0.0955829	0.0190398	0.974492367862495	0.650761386488455	True
chr7_23171733_G_A_b38	NUPL2	ENSG00000136243.16	rs6964665	4121	precuneus, inferior lateral bank of gyrus	Cerebral Cortex	ieu-b-7	Parkinson's disease	rs6964665	False	True	0.006608749310585	5.2524469670014e-07	0.104351199629804	0.0208001271378558	7.481830000000001e-32	-0.855764	0.0562349	5.54293773375612e-07	-0.0893	0.0178	0.965730535464481	0.644466934836576	True
chr3_136392816_G_T_b38	PCCB	ENSG00000114054.13	rs834304	4121	precuneus, inferior lateral bank of gyrus	Cerebral Cortex	ieu-b-42	Schizophrenia	rs834304	False	True	0.0004215793108751	2.14464245066521e-08	-0.148371261754278	0.0264952982888855	1.94656e-10	0.415168	0.0606047	2.44202440576282e-08	-0.061599	0.011	0.970811025861454	0.543685457311191	True
chr1_8420956_T_G_b38	RERE	ENSG00000142599.17	rs301805	4121	precuneus, inferior lateral bank of gyrus	Cerebral Cortex	ieu-b-42	Schizophrenia	rs301805	False	True	0.0030695858615345	2.09269789547011e-07	0.25192028553907	0.0485310532562131	4.01191e-07	0.226659	0.0426755	2.34298765315062e-07	0.0571	0.011	0.956118056051039	0.464901514091525	True
chr3_64016249_C_T_b38	THOC7	ENSG00000163634.11	rs9879045	4121	precuneus, inferior lateral bank of gyrus	Cerebral Cortex	ieu-b-42	Schizophrenia	rs9865811	True	True	0.0008090472691596	4.50252656480875e-08	-0.192903346374811	0.0352662450793038	3.38617e-13	-0.331762	0.041407	3.96296283953538e-08	0.063998	0.0117	0.981954359586626	0.717435411590104	True
chr16_30000297_C_T_b38	INO80E	ENSG00000169592.14	rs12921996	4121	precuneus, inferior lateral bank of gyrus	Cerebral Cortex	ieu-b-42	Schizophrenia	rs12921996	False	True	5.40838221170799e-05	1.96983352746094e-09	0.1887657766605	0.031459519679517	2.16823e-09	-0.346477	0.0542544	2.01599755007086e-09	-0.065403	0.0109	0.929331629827655	0.285681476284889	True
chr2_48406397_G_A_b38	FOXN2	ENSG00000170802.15	rs77304590	4121	precuneus, inferior lateral bank of gyrus	Cerebral Cortex	ieu-b-42	Schizophrenia	rs77304590	False	True	0.0267228417309112	2.89054064071717e-06	-0.120264861918122	0.0257061433250453	3.14864e-26	0.676881	0.0518757	2.96797337042457e-06	-0.081405	0.0174	0.977739368747673	0.817400714310881	True
chr9_129106712_A_G_b38	CRAT	ENSG00000095321.16	rs3124499	4121	precuneus, inferior lateral bank of gyrus	Cerebral Cortex	ebi-a-GCST006250	Cognitive function	rs3124499	False	True	5.40838221170799e-05	1.8666412082542902e-09	-0.0603509610107884	0.0100434181898004	5.48197e-09	-0.309778	0.049941	1.8650049979751603e-09	0.0186954	0.00311123	0.768129642029185	0.119634956974616	True
chr10_100267650_C_T_b38	CWF19L1	ENSG00000095485.16	rs12784396	4121	precuneus, inferior lateral bank of gyrus	Cerebral Cortex	ebi-a-GCST006250	Cognitive function	rs12784396	False	True	0.0473232183072001	5.81565096435392e-06	0.0135659612059446	0.002992722748011	1.4527e-44	0.928235	0.0453925	5.80898158867295e-06	0.0125924	0.00277795	0.959252374968449	0.572045148831087	True
chr22_41108045_C_G_b38	L3MBTL2	ENSG00000100395.14	rs5758231	4121	precuneus, inferior lateral bank of gyrus	Cerebral Cortex	ebi-a-GCST006250	Cognitive function	rs5758231	False	True	0.0202106456975412	2.12656680725475e-06	-0.0472503899472476	0.0099663155680961	2.65705e-15	0.285295	0.0322081	2.13000194493808e-06	-0.0134803	0.00284334	0.914516675257585	0.298723386087377	True
chr8_65596559_C_T_b38	ARMC1	ENSG00000104442.9	rs113093627	4121	precuneus, inferior lateral bank of gyrus	Cerebral Cortex	ebi-a-GCST006250	Cognitive function	rs113093627	False	True	0.0079627575594101	6.8706098813587e-07	-0.0269789858515724	0.0054338495553766	9.11363e-24	0.515605	0.0425719	6.87400747395236e-07	-0.0139105	0.00280172	0.826791881767663	0.232213234368761	True
chr11_47474194_G_T_b38	MTCH2	ENSG00000109919.9	rs11039255	4121	precuneus, inferior lateral bank of gyrus	Cerebral Cortex	ebi-a-GCST006250	Cognitive function	rs11039255	False	True	0.0006318359110074	3.33244710531904e-08	-0.038747805649103	0.0070157070605288	5.1567e-15	0.411853	0.0471027	3.32498737022943e-08	-0.0159584	0.00288944	0.960267368163958	0.457568505163819	True
chr6_75615380_G_A_b38	SENP6	ENSG00000112701.17	rs478934	4121	precuneus, inferior lateral bank of gyrus	Cerebral Cortex	ebi-a-GCST006250	Cognitive function	rs478934	False	True	0.0350542840686023	4.02647064897669e-06	-0.047719081226553	0.0103511852825423	5.79795e-07	-0.271623	0.0519291	4.02299969828265e-06	0.0129616	0.00281162	0.968033618057396	0.606009600648518	True
chr20_49010633_G_T_b38	STAU1	ENSG00000124214.19	rs6095396	4121	precuneus, inferior lateral bank of gyrus	Cerebral Cortex	ebi-a-GCST006250	Cognitive function	rs6095396	False	True	1.03814639445991e-10	1.5239473701340402e-15	-0.0988308487751643	0.0123926004445816	1.30703e-05	-0.223581	0.0495317	1.5300301891434701e-15	0.0220967	0.00277075	0.859303071061119	0.273230286368918	True
chr17_36484820_G_A_b38	DHRS11	ENSG00000278535.4	rs34713024	4121	precuneus, inferior lateral bank of gyrus	Cerebral Cortex	ebi-a-GCST006250	Cognitive function	rs34713024	False	True	0.0028511212666942	1.90868656675721e-07	-0.0243061619967231	0.0046670658782238	1.88637e-28	-0.601185	0.0432538	1.90998519111227e-07	0.0146125	0.00280577	0.742886568280684	0.0512526336774995	True
chr1_212342271_C_T_b38	TMEM206	ENSG00000065600.12	rs1774249	4121	precuneus, inferior lateral bank of gyrus	Cerebral Cortex	ieu-a-1239	Years of schooling	rs1774249	False	True	0.0131210246940314	1.32372589409671e-06	0.0318661028054083	0.0065891357436416	1.17722e-08	-0.268624	0.0444031	1.34998828572225e-06	-0.00856	0.00177	0.94940924717741	0.488856337594678	True
chr18_46960413_C_G_b38	PIAS2	ENSG00000078043.15	rs12386118	4121	precuneus, inferior lateral bank of gyrus	Cerebral Cortex	ieu-a-1239	Years of schooling	rs12386118	False	True	0.0033431361049717	2.34607322487875e-07	0.0281155281043964	0.0054386372238142	3.76974e-10	0.314417	0.0467556	2.21998479543701e-07	0.00884	0.00171	0.928559598053969	0.395224105606382	True
chr20_46107215_A_G_b38	CD40	ENSG00000101017.13	rs6065926	4121	precuneus, inferior lateral bank of gyrus	Cerebral Cortex	ieu-a-1239	Years of schooling	rs6065926	False	True	0.0001306029497636	5.13800991325378e-09	0.0350759572749851	0.0060034435996282	5.30444e-07	0.328145	0.0625016	5.3499534101253714e-09	0.01151	0.00197	0.987354052310015	0.824464503091757	True
chr10_101969833_C_T_b38	NPM3	ENSG00000107833.10	rs3922860	4121	precuneus, inferior lateral bank of gyrus	Cerebral Cortex	ieu-a-1239	Years of schooling	rs3922860	False	True	1.43611979640359e-15	1.00743574022361e-20	-0.0624441772254679	0.0066890666625423	6.0199e-07	0.258631	0.0495233	9.60063590945344e-21	-0.01615	0.00173	0.949026080221738	0.331900113086009	True
chr7_100308061_A_G_b38	PILRB	ENSG00000121716.20	rs28401739	4121	precuneus, inferior lateral bank of gyrus	Cerebral Cortex	ieu-a-1239	Years of schooling	rs28401739	False	True	0.0003413571599734	1.67889119559661e-08	-0.0128611446000445	0.0022794548965932	3.17294e-55	0.956369	0.037669	1.71001531509029e-08	-0.0123	0.00218	0.929174531903662	0.260802187882305	True
chr20_49010633_G_T_b38	STAU1	ENSG00000124214.19	rs6095396	4121	precuneus, inferior lateral bank of gyrus	Cerebral Cortex	ieu-a-1239	Years of schooling	rs6095396	False	True	0.0329943032709133	3.72010347297787e-06	-0.036004848354735	0.0077824144269861	1.30703e-05	-0.223581	0.0495317	3.49003674925e-06	0.00805	0.00174	0.905739936307742	0.369184787341942	True
chr4_2963617_G_T_b38	GRK4	ENSG00000125388.19	rs28619042	4121	precuneus, inferior lateral bank of gyrus	Cerebral Cortex	ieu-a-1239	Years of schooling	rs28619042	False	True	8.09818458811584e-08	2.1797683790731e-12	-0.0220981582510987	0.0031467777349564	5.36387e-15	-0.565658	0.0647435	2.06015549032001e-12	0.0125	0.00178	0.906744360663457	0.337101257111554	True
chr13_59750122_T_C_b38	DIAPH3	ENSG00000139734.17	rs7999384	4121	precuneus, inferior lateral bank of gyrus	Cerebral Cortex	ieu-a-1239	Years of schooling	rs7999384	False	True	0.0002373919050097	1.06394193292906e-08	0.0315055905300587	0.0055077708082439	3.40143e-08	0.350414	0.0600707	1.13000404994067e-08	0.01104	0.00193	0.970645698092248	0.644823770913719	True
chr18_23551965_T_C_b38	C18orf8	ENSG00000141452.9	rs1652343	4121	precuneus, inferior lateral bank of gyrus	Cerebral Cortex	ieu-a-1239	Years of schooling	rs1652343	False	True	8.119610986899159e-11	1.13074046247398e-15	0.0353655085025226	0.0044141970964969	1.1996e-13	0.385121	0.0469912	1.0899334970270701e-15	0.01362	0.0017	0.949647206605325	0.444920744983479	True
chr1_74200590_C_T_b38	LRRIQ3	ENSG00000162620.15	rs522042	4121	precuneus, inferior lateral bank of gyrus	Cerebral Cortex	ieu-a-1239	Years of schooling	rs522042	False	True	1.02978280073525e-08	2.31165116052582e-13	-0.0137962342702445	0.0018823112567749	3.21994e-26	-0.903145	0.0692361	2.3501739060913897e-13	0.01246	0.0017	0.921023826498358	0.304265510209247	True
chr3_53072031_T_C_b38	RFT1	ENSG00000163933.9	rs2336723	4121	precuneus, inferior lateral bank of gyrus	Cerebral Cortex	ieu-a-1239	Years of schooling	rs2336723	False	True	0.0178250251502078	1.82469084944229e-06	0.0105204123073353	0.0022046452261695	1.59564e-31	-0.775635	0.0514037	1.94997929490347e-06	-0.00816	0.00171	0.733677231211188	0.106983226643312	True
chr11_47741464_T_C_b38	MTCH2	ENSG00000109919.9	rs10838757	4135	superior temporal gyrus, lateral bank of gyrus	Cerebral Cortex	ieu-b-2	Alzheimer's disease	rs10838757	False	True	0.000435865479982	2.22751047863168e-08	-0.201720514904237	0.036064454392891	2.05716e-15	0.415922	0.0467232	2.46501746124005e-08	-0.0839	0.015	0.956929889764233	0.461539031981523	True
chr14_30614542_C_A_b38	SCFD1	ENSG00000092108.20	rs229243	4135	superior temporal gyrus, lateral bank of gyrus	Cerebral Cortex	ieu-a-1085	Amyotrophic lateral sclerosis	rs229243	False	True	0.0101981250375496	9.69230237682114e-07	0.0615683577672887	0.012570653551867	6.04666e-09	0.287919	0.0465637	9.69303988992184e-07	0.0177267	0.00361933	0.928860900301846	0.36366565646909	True
chr20_46107215_A_G_b38	CD40	ENSG00000101017.13	rs6065926	4135	superior temporal gyrus, lateral bank of gyrus	Cerebral Cortex	ieu-b-18	Multiple sclerosis	rs6065926	False	True	1.59098131013395e-08	3.77810648813902e-13	-0.41325063538491	0.0568958587126576	5.69608e-07	0.323426	0.0617867	3.77659140145266e-13	-0.133656	0.0184016	0.979824524001983	0.682466335356948	True
chr1_160195661_C_T_b38	CASQ1	ENSG00000143318.12	rs10908769	4135	superior temporal gyrus, lateral bank of gyrus	Cerebral Cortex	ieu-b-18	Multiple sclerosis	rs3747621	True	True	0.0046737810091705	3.43893945340572e-07	-0.232475418648135	0.0456044196280455	3.3273e-12	0.388811	0.0511399	3.43898277060043e-07	-0.090389	0.0177315	0.9744906409098	0.650745368420944	True
chr5_177361569_T_C_b38	RGS14	ENSG00000169220.17	rs4976646	4135	superior temporal gyrus, lateral bank of gyrus	Cerebral Cortex	ieu-b-18	Multiple sclerosis	rs4976646	False	True	0.0064210587825252	5.02820313796634e-07	-0.279170662113806	0.0555537689735014	1.80649e-09	-0.342056	0.0532641	5.02805477280639e-07	0.095492	0.0190025	0.916031017377862	0.22990516135527	True
chr3_136392816_G_T_b38	PCCB	ENSG00000114054.13	rs834304	4135	superior temporal gyrus, lateral bank of gyrus	Cerebral Cortex	ieu-b-42	Schizophrenia	rs834304	False	True	0.0004215793108751	2.14464245066521e-08	-0.14887723953915	0.0265856529315516	2.24187e-10	0.413757	0.0606358	2.44202440576282e-08	-0.061599	0.011	0.9642423328252	0.491360101838846	True
chr1_8420956_T_G_b38	RERE	ENSG00000142599.17	rs301805	4135	superior temporal gyrus, lateral bank of gyrus	Cerebral Cortex	ieu-b-42	Schizophrenia	rs301805	False	True	0.0030695858615345	2.09269789547011e-07	0.251248542450443	0.0484016456559523	1.43928e-07	0.227265	0.0410844	2.34298765315062e-07	0.0571	0.011	0.953770764824574	0.451220429565349	True
chr3_64016249_C_T_b38	THOC7	ENSG00000163634.11	rs9879045	4135	superior temporal gyrus, lateral bank of gyrus	Cerebral Cortex	ieu-b-42	Schizophrenia	rs9865811	True	True	0.0008090472691596	4.50252656480877e-08	-0.204911629098361	0.0374615778688525	2.21376e-12	-0.31232	0.0406853	3.96296283953538e-08	0.063998	0.0117	0.986428282814499	0.772291777749921	True
chr19_19277248_G_C_b38	GATAD2A	ENSG00000167491.17	rs2074551	4135	superior temporal gyrus, lateral bank of gyrus	Cerebral Cortex	ieu-b-42	Schizophrenia	rs10419245	True	True	0.0178250251502078	1.82230767551539e-06	-0.226424439172597	0.0474466225496317	7.7917e-06	-0.24027	0.0518059	1.87098368300332e-06	0.054403	0.0114	0.98924943962692	0.830026489261441	True
chr16_30000297_C_T_b38	INO80E	ENSG00000169592.14	rs12921996	4135	superior temporal gyrus, lateral bank of gyrus	Cerebral Cortex	ieu-b-42	Schizophrenia	rs12921996	False	True	5.40838221170799e-05	1.96983352746093e-09	0.187743280017453	0.0312891113892365	1.81739e-09	-0.348364	0.0542563	2.01599755007086e-09	-0.065403	0.0109	0.936405916818079	0.309292617024367	True
chr2_48406397_G_A_b38	FOXN2	ENSG00000170802.15	rs77304590	4135	superior temporal gyrus, lateral bank of gyrus	Cerebral Cortex	ieu-b-42	Schizophrenia	rs77304590	False	True	0.0267228417309112	2.89054064071716e-06	-0.12742288180297	0.0272361420474378	1.53748e-25	0.638857	0.0499668	2.96797337042457e-06	-0.081405	0.0174	0.977739412428796	0.817401020008139	True
chr10_100267650_C_T_b38	CWF19L1	ENSG00000095485.16	rs12784396	4135	superior temporal gyrus, lateral bank of gyrus	Cerebral Cortex	ebi-a-GCST006250	Cognitive function	rs12784396	False	True	0.0473232183072001	5.8156509643539e-06	0.0137509295669447	0.00303352774614	7.2086e-44	0.915749	0.0454541	5.80898158867295e-06	0.0125924	0.00277795	0.959252256194807	0.572044403180037	True
chr22_37742372_G_C_b38	TRIOBP	ENSG00000100106.19	rs4396807	4135	superior temporal gyrus, lateral bank of gyrus	Cerebral Cortex	ebi-a-GCST006250	Cognitive function	rs4396807	False	True	0.0006753309921204	3.58816920059931e-08	0.0731301308094941	0.0132722362194476	4.97893e-10	-0.215122	0.0322453	3.5820364432466e-08	-0.0157319	0.00285515	0.975387733262588	0.673247636599532	True
chr8_65596559_C_T_b38	ARMC1	ENSG00000104442.9	rs113093627	4135	superior temporal gyrus, lateral bank of gyrus	Cerebral Cortex	ebi-a-GCST006250	Cognitive function	rs113093627	False	True	0.0079627575594101	6.8706098813587e-07	-0.0271149272932829	0.0054612295816927	2.04105e-24	0.51302	0.041512	6.87400747395236e-07	-0.0139105	0.00280172	0.830182850087542	0.236495267681322	True
chr11_47741464_T_C_b38	MTCH2	ENSG00000109919.9	rs10838757	4135	superior temporal gyrus, lateral bank of gyrus	Cerebral Cortex	ebi-a-GCST006250	Cognitive function	rs10838757	False	True	0.0012468715063868	7.36673558374965e-08	-0.0372896841234655	0.0069286068060838	2.05716e-15	0.415922	0.0467232	7.35800366811797e-08	-0.0155096	0.00288176	0.960562021872117	0.460897346902985	True
chr20_49010633_G_T_b38	STAU1	ENSG00000124214.19	rs6095396	4135	superior temporal gyrus, lateral bank of gyrus	Cerebral Cortex	ebi-a-GCST006250	Cognitive function	rs6095396	False	True	1.03814639445991e-10	1.52394737013405e-15	-0.0952443965517241	0.0119428879310345	3.55385e-06	-0.232	0.0481135	1.5300301891434701e-15	0.0220967	0.00277075	0.866260356868962	0.25079109250719	True
chr2_100054987_T_C_b38	AFF3	ENSG00000144218.18	rs4851244	4135	superior temporal gyrus, lateral bank of gyrus	Cerebral Cortex	ebi-a-GCST006250	Cognitive function	rs4851244	False	True	7.99035892177063e-05	2.9562366597351803e-09	0.0433587138723045	0.0073068149994114	1.54264e-19	0.492766	0.0469217	2.9589661708197102e-09	0.0213657	0.00360055	0.876578487490264	0.214750887838768	True
chr17_36484820_G_A_b38	DHRS11	ENSG00000278535.4	rs34713024	4135	superior temporal gyrus, lateral bank of gyrus	Cerebral Cortex	ebi-a-GCST006250	Cognitive function	rs34713024	False	True	0.0028511212666942	1.90868656675721e-07	-0.0240539334868615	0.0046186350699354	2.37088e-27	-0.607489	0.0450749	1.90998519111227e-07	0.0146125	0.00280577	0.831955173679099	0.084722729962136	True
chr18_46960413_C_G_b38	PIAS2	ENSG00000078043.15	rs12386118	4135	superior temporal gyrus, lateral bank of gyrus	Cerebral Cortex	ieu-a-1239	Years of schooling	rs12386118	False	True	0.0033431361049717	2.34607322487875e-07	0.0278260431618443	0.0053826395708997	6.10288e-10	0.317688	0.0478999	2.21998479543701e-07	0.00884	0.00171	0.927596623024428	0.391785878322599	True
chr20_46107215_A_G_b38	CD40	ENSG00000101017.13	rs6065926	4135	superior temporal gyrus, lateral bank of gyrus	Cerebral Cortex	ieu-a-1239	Years of schooling	rs6065926	False	True	0.0001306029497636	5.13800991325378e-09	0.0355877387717747	0.0060910378262724	5.69608e-07	0.323426	0.0617867	5.3499534101253714e-09	0.01151	0.00197	0.98813815607131	0.833996779415387	True
chr10_101969833_C_T_b38	NPM3	ENSG00000107833.10	rs3922860	4135	superior temporal gyrus, lateral bank of gyrus	Cerebral Cortex	ieu-a-1239	Years of schooling	rs3922860	False	True	1.43611979640359e-15	1.00743574022361e-20	-0.0636057154559919	0.0068134915008585	1.23851e-06	0.253908	0.0501584	9.60063590945344e-21	-0.01615	0.00173	0.955823328465649	0.367675397198959	True
chr7_100308061_A_G_b38	PILRB	ENSG00000121716.20	rs28401739	4135	superior temporal gyrus, lateral bank of gyrus	Cerebral Cortex	ieu-a-1239	Years of schooling	rs28401739	False	True	0.0003413571599734	1.67889119559661e-08	-0.01315132470193	0.0023308851910737	1.45047e-54	0.935267	0.0373142	1.71001531509029e-08	-0.0123	0.00218	0.929174531903662	0.260802187882298	True
chr20_49010633_G_T_b38	STAU1	ENSG00000124214.19	rs6095396	4135	superior temporal gyrus, lateral bank of gyrus	Cerebral Cortex	ieu-a-1239	Years of schooling	rs6095396	False	True	0.0329943032709133	3.72010347297787e-06	-0.034698275862069	0.0075	3.55385e-06	-0.232	0.0481135	3.49003674925e-06	0.00805	0.00174	0.888238404281979	0.296786014870162	True
chr4_2963617_G_T_b38	GRK4	ENSG00000125388.19	rs28619042	4135	superior temporal gyrus, lateral bank of gyrus	Cerebral Cortex	ieu-a-1239	Years of schooling	rs28619042	False	True	8.09818458811584e-08	2.17976837907308e-12	-0.0229905352564456	0.0032738522205178	4.39781e-14	-0.543702	0.064946	2.06015549032001e-12	0.0125	0.00178	0.905783656307892	0.334578730843737	True
chr13_59750122_T_C_b38	DIAPH3	ENSG00000139734.17	rs7999384	4135	superior temporal gyrus, lateral bank of gyrus	Cerebral Cortex	ieu-a-1239	Years of schooling	rs7999384	False	True	0.0002373919050097	1.06394193292906e-08	0.0314542460383035	0.0054987948237251	1.07599e-08	0.350986	0.057844	1.13000404994067e-08	0.01104	0.00193	0.973091967271198	0.66475938457368	True
chr18_23551965_T_C_b38	C18orf8	ENSG00000141452.9	rs1652343	4135	superior temporal gyrus, lateral bank of gyrus	Cerebral Cortex	ieu-a-1239	Years of schooling	rs1652343	False	True	8.119610986899159e-11	1.13074046247398e-15	0.0357468117885741	0.0044617900176634	8.34189e-14	0.381013	0.0461305	1.0899334970270701e-15	0.01362	0.0017	0.946895059811734	0.431107775597043	True
chr1_74200590_C_T_b38	LRRIQ3	ENSG00000162620.15	rs522042	4135	superior temporal gyrus, lateral bank of gyrus	Cerebral Cortex	ieu-a-1239	Years of schooling	rs522042	False	True	1.02978280073525e-08	2.31165116052584e-13	-0.0138025919185049	0.0018831786726692	1.51124e-25	-0.902729	0.0705892	2.3501739060913897e-13	0.01246	0.0017	0.920341452388454	0.302291059454823	True
chr3_53072031_T_C_b38	RFT1	ENSG00000163933.9	rs2336723	4135	superior temporal gyrus, lateral bank of gyrus	Cerebral Cortex	ieu-a-1239	Years of schooling	rs2336723	False	True	0.0178250251502078	1.82469084944229e-06	0.0104579586218564	0.0021915575053154	3.67569e-32	-0.780267	0.0508696	1.94997929490347e-06	-0.00816	0.00171	0.745357676686301	0.11291674466118	True
chr11_47602338_C_T_b38	MTCH2	ENSG00000109919.9	rs12363232	4136	superior temporal gyrus, inferior bank of gyrus	Cerebral Cortex	ieu-b-2	Alzheimer's disease	rs12363232	False	True	0.0001826718494096	7.70287883490523e-09	-0.204167642238352	0.0353547178646687	2.22081e-15	0.4271	0.0480499	7.68900246263787e-09	-0.0872	0.0151	0.965167271052682	0.461863075615968	True
chr14_30614542_C_A_b38	SCFD1	ENSG00000092108.20	rs229243	4136	superior temporal gyrus, inferior bank of gyrus	Cerebral Cortex	ieu-a-1085	Amyotrophic lateral sclerosis	rs229243	False	True	0.0101981250375496	9.69230237682114e-07	0.0628105235184693	0.0128242714146514	8.47381e-09	0.282225	0.0461467	9.69303988992184e-07	0.0177267	0.00361933	0.929259121648604	0.365063701590076	True
chr1_66769637_C_A_b38	TCTEX1D1	ENSG00000152760.9	rs12727422	4136	superior temporal gyrus, inferior bank of gyrus	Cerebral Cortex	ebi-a-GCST005902	Major depressive disorder	rs12727422	False	True	0.0075078362867779	6.28692125142258e-07	-0.0169666509866059	0.0034054616127355	1.00371e-06	-0.484692	0.0948674	6.28492356037752e-07	0.0082236	0.0016506	0.891602504985867	0.2784006499271	True
chr6_31269237_G_A_b38	HLA-C	ENSG00000204525.16	rs3998381	4136	superior temporal gyrus, inferior bank of gyrus	Cerebral Cortex	ebi-a-GCST005902	Major depressive disorder	rs35708511	True	True	0.0073312450942191	6.02834225680419e-07	-0.0088111758455691	0.0017656580927184	1.17648e-27	-0.701155	0.0515786	6.03253707926613e-07	0.006178	0.001238	0.794890984938307	0.538298257877485	True
chr1_160195661_C_T_b38	CASQ1	ENSG00000143318.12	rs10908769	4136	superior temporal gyrus, inferior bank of gyrus	Cerebral Cortex	ieu-b-18	Multiple sclerosis	rs3747621	True	True	0.0046737810091705	3.4389394534057e-07	-0.230113390461352	0.0451410634365405	4.70565e-13	0.392802	0.0493857	3.43898277060043e-07	-0.090389	0.0177315	0.974489472207807	0.650734528731766	True
chr5_177361569_T_C_b38	RGS14	ENSG00000169220.17	rs4976646	4136	superior temporal gyrus, inferior bank of gyrus	Cerebral Cortex	ieu-b-18	Multiple sclerosis	rs4976646	False	True	0.0064210587825252	5.02820313796631e-07	-0.289687475351749	0.0576465698736189	1.21233e-09	-0.329638	0.0507165	5.02805477280639e-07	0.095492	0.0190025	0.945325821595839	0.321498389061391	True
chr3_136392816_G_T_b38	PCCB	ENSG00000114054.13	rs834304	4136	superior temporal gyrus, inferior bank of gyrus	Cerebral Cortex	ieu-b-42	Schizophrenia	rs834304	False	True	0.0004215793108751	2.14464245066522e-08	-0.152031729734532	0.0271489638968142	5.15374e-10	0.405172	0.0607927	2.44202440576282e-08	-0.061599	0.011	0.964590937929958	0.493915686102524	True
chr1_8420956_T_G_b38	RERE	ENSG00000142599.17	rs301805	4136	superior temporal gyrus, inferior bank of gyrus	Cerebral Cortex	ieu-b-42	Schizophrenia	rs301805	False	True	0.0030695858615345	2.09269789547011e-07	0.254092852915393	0.0489495863759951	1.51102e-07	0.224721	0.0407005	2.34298765315062e-07	0.0571	0.011	0.951325652555679	0.437825262271465	True
chr3_63940985_G_A_b38	THOC7	ENSG00000163634.11	rs7615475	4136	superior temporal gyrus, inferior bank of gyrus	Cerebral Cortex	ieu-b-42	Schizophrenia	rs7615475	False	True	0.0001759453004582	7.2089545185514515e-09	-0.229931593856354	0.0397394181062299	1.22983e-11	-0.294418	0.0399765	7.73392578048999e-09	0.067696	0.0117	0.995975984375162	0.909569679533099	True
chr16_30000297_C_T_b38	INO80E	ENSG00000169592.14	rs12921996	4136	superior temporal gyrus, inferior bank of gyrus	Cerebral Cortex	ieu-b-42	Schizophrenia	rs12921996	False	True	5.40838221170799e-05	1.96983352746094e-09	0.190963239802622	0.031825746737131	2.33946e-09	-0.34249	0.0537558	2.01599755007086e-09	-0.065403	0.0109	0.927734620970718	0.280797700129759	True
chr2_48406397_G_A_b38	FOXN2	ENSG00000170802.15	rs77304590	4136	superior temporal gyrus, inferior bank of gyrus	Cerebral Cortex	ieu-b-42	Schizophrenia	rs77304590	False	True	0.0267228417309112	2.89054064071717e-06	-0.131874807626885	0.0281877237603071	1.2054000000000002e-25	0.61729	0.0481284	2.96797337042457e-06	-0.081405	0.0174	0.977739394390801	0.817400893771242	True
chr9_129093324_G_A_b38	CRAT	ENSG00000095321.16	rs3118639	4136	superior temporal gyrus, inferior bank of gyrus	Cerebral Cortex	ebi-a-GCST006250	Cognitive function	rs3118639	False	True	0.0001727047926693	6.955030019908281e-09	-0.0666136870181592	0.0115009682487486	1.87816e-07	-0.27369	0.0499894	6.94096732594133e-09	0.0182315	0.0031477	0.766854176335884	0.117478686175849	True
chr10_100267650_C_T_b38	CWF19L1	ENSG00000095485.16	rs12784396	4136	superior temporal gyrus, inferior bank of gyrus	Cerebral Cortex	ebi-a-GCST006250	Cognitive function	rs12784396	False	True	0.0473232183072001	5.81565096435392e-06	0.013797637426875	0.0030438317469257	4.40343e-44	0.912649	0.0450925	5.80898158867295e-06	0.0125924	0.00277795	0.959252011676488	0.572042868119842	True
chr22_41108045_C_G_b38	L3MBTL2	ENSG00000100395.14	rs5758231	4136	superior temporal gyrus, inferior bank of gyrus	Cerebral Cortex	ebi-a-GCST006250	Cognitive function	rs5758231	False	True	0.0202106456975412	2.12656680725474e-06	-0.0476076622615255	0.0100416734356569	5.68651e-15	0.283154	0.0324464	2.13000194493808e-06	-0.0134803	0.00284334	0.914138621172318	0.297713044690742	True
chr8_65596559_C_T_b38	ARMC1	ENSG00000104442.9	rs113093627	4136	superior temporal gyrus, inferior bank of gyrus	Cerebral Cortex	ebi-a-GCST006250	Cognitive function	rs113093627	False	True	0.0079627575594101	6.87060988135867e-07	-0.0272847991275455	0.0054954435434834	2.91452e-24	0.509826	0.0414508	6.87400747395236e-07	-0.0139105	0.00280172	0.830271965090419	0.236609449796158	True
chr11_47602338_C_T_b38	MTCH2	ENSG00000109919.9	rs12363232	4136	superior temporal gyrus, inferior bank of gyrus	Cerebral Cortex	ebi-a-GCST006250	Cognitive function	rs12363232	False	True	0.0007700935379805	4.25372745526187e-08	-0.0370861624912199	0.0067675719971903	2.22081e-15	0.4271	0.0480499	4.24502253432729e-08	-0.0158395	0.00289043	0.960753174147955	0.40890325001853	True
chr20_49006883_G_T_b38	CSE1L	ENSG00000124207.16	rs6012579	4136	superior temporal gyrus, inferior bank of gyrus	Cerebral Cortex	ebi-a-GCST006250	Cognitive function	rs3091529	True	True	1.4252005535590798e-11	1.75145927732527e-16	-0.117314685025319	0.0142407142081279	1.0568e-07	-0.193333	0.0345418	1.75388050184176e-16	0.0226808	0.0027532	0.920839718592377	0.367753929221836	True
chr17_36484820_G_A_b38	DHRS11	ENSG00000278535.4	rs34713024	4136	superior temporal gyrus, inferior bank of gyrus	Cerebral Cortex	ebi-a-GCST006250	Cognitive function	rs34713024	False	True	0.0028511212666942	1.90868656675721e-07	-0.0241984496432126	0.0046463838532377	2.50354e-28	-0.603861	0.0435945	1.90998519111227e-07	0.0146125	0.00280577	0.871901767305864	0.112895318743352	True
chr1_212342271_C_T_b38	TMEM206	ENSG00000065600.12	rs1774249	4136	superior temporal gyrus, inferior bank of gyrus	Cerebral Cortex	ieu-a-1239	Years of schooling	rs1774249	False	True	0.0131210246940314	1.3237258940967e-06	0.0337556735952553	0.0069798530681777	2.57253e-08	-0.253587	0.0430485	1.34998828572225e-06	-0.00856	0.00177	0.951166543667609	0.498204467137314	True
chr18_46960413_C_G_b38	PIAS2	ENSG00000078043.15	rs12386118	4136	superior temporal gyrus, inferior bank of gyrus	Cerebral Cortex	ieu-a-1239	Years of schooling	rs12386118	False	True	0.0033431361049717	2.34607322487875e-07	0.0281984867237441	0.00545468464905	1.71605e-10	0.313492	0.0456037	2.21998479543701e-07	0.00884	0.00171	0.928118243495965	0.393637474713297	True
chr10_101969833_C_T_b38	NPM3	ENSG00000107833.10	rs3922860	4136	superior temporal gyrus, inferior bank of gyrus	Cerebral Cortex	ieu-a-1239	Years of schooling	rs3922860	False	True	1.43611979640359e-15	1.0074357402236e-20	-0.0659207889269402	0.0070614838912449	3.42889e-06	0.244991	0.0507206	9.60063590945344e-21	-0.01615	0.00173	0.960007645346996	0.400845241348389	True
chr7_100308061_A_G_b38	PILRB	ENSG00000121716.20	rs28401739	4136	superior temporal gyrus, inferior bank of gyrus	Cerebral Cortex	ieu-a-1239	Years of schooling	rs28401739	False	True	0.0003413571599734	1.6788911955966e-08	-0.0133486861311492	0.002365864696415	3.38239e-54	0.921439	0.0370276	1.71001531509029e-08	-0.0123	0.00218	0.929174531903662	0.260802187882298	True
chr20_49006883_G_T_b38	CSE1L	ENSG00000124207.16	rs6012579	4136	superior temporal gyrus, inferior bank of gyrus	Cerebral Cortex	ieu-a-1239	Years of schooling	rs2426106	True	True	0.0036468551554222	2.60085358672846e-07	-0.0460862863556661	0.0089482912901574	1.0568e-07	-0.193333	0.0345418	2.4300208503569e-07	0.00891	0.00173	0.818625517417687	0.188273372980612	True
chr4_2963617_G_T_b38	GRK4	ENSG00000125388.19	rs28619042	4136	superior temporal gyrus, inferior bank of gyrus	Cerebral Cortex	ieu-a-1239	Years of schooling	rs28619042	False	True	8.09818458811584e-08	2.1797683790731e-12	-0.0238372658465376	0.0033944266565469	5.7491e-14	-0.524389	0.0629917	2.06015549032001e-12	0.0125	0.00178	0.905374697112297	0.333514741963112	True
chr13_59750122_T_C_b38	DIAPH3	ENSG00000139734.17	rs7999384	4136	superior temporal gyrus, inferior bank of gyrus	Cerebral Cortex	ieu-a-1239	Years of schooling	rs7999384	False	True	0.0002373919050097	1.06394193292906e-08	0.0326503572611555	0.0057078976009085	1.30952e-08	0.338128	0.0560915	1.13000404994067e-08	0.01104	0.00193	0.97146764100859	0.651211244334572	True
chr18_23551965_T_C_b38	C18orf8	ENSG00000141452.9	rs1652343	4136	superior temporal gyrus, inferior bank of gyrus	Cerebral Cortex	ieu-a-1239	Years of schooling	rs1652343	False	True	8.119610986899159e-11	1.1307404624739601e-15	0.0344110580263414	0.0042950659797929	1.11161e-14	0.395803	0.0459653	1.0899334970270701e-15	0.01362	0.0017	0.949648288300343	0.444926330605919	True
chr1_74200590_C_T_b38	LRRIQ3	ENSG00000162620.15	rs522042	4136	superior temporal gyrus, inferior bank of gyrus	Cerebral Cortex	ieu-a-1239	Years of schooling	rs522042	False	True	1.02978280073525e-08	2.31165116052584e-13	-0.0140532285770035	0.0019173746854659	6.92836e-25	-0.886629	0.0707223	2.3501739060913897e-13	0.01246	0.0017	0.920538580601643	0.302859113087535	True
chr3_53072031_T_C_b38	RFT1	ENSG00000163933.9	rs2336723	4136	superior temporal gyrus, inferior bank of gyrus	Cerebral Cortex	ieu-a-1239	Years of schooling	rs2336723	False	True	0.0178250251502078	1.82469084944229e-06	0.0105812009922469	0.0022173840314635	4.77944e-31	-0.771179	0.0517456	1.94997929490347e-06	-0.00816	0.00171	0.735772164017244	0.108014486202253	True
chr11_47602338_C_T_b38	MTCH2	ENSG00000109919.9	rs12363232	4142	middle temporal gyrus, superior bank of gyrus	Cerebral Cortex	ieu-b-2	Alzheimer's disease	rs12363232	False	True	0.0001826718494096	7.70287883490523e-09	-0.200850389493129	0.0347802853365396	2.4106e-15	0.434154	0.048921	7.68900246263787e-09	-0.0872	0.0151	0.965984722411661	0.467981702390198	True
chr14_30614542_C_A_b38	SCFD1	ENSG00000092108.20	rs229243	4142	middle temporal gyrus, superior bank of gyrus	Cerebral Cortex	ieu-a-1085	Amyotrophic lateral sclerosis	rs229243	False	True	0.0101981250375496	9.69230237682114e-07	0.0592707636752708	0.0121015447371941	4.73135e-09	0.29908	0.0479897	9.69303988992184e-07	0.0177267	0.00361933	0.929345003702921	0.365367369229239	True
chr20_46095666_A_G_b38	CD40	ENSG00000101017.13	rs6131010	4142	middle temporal gyrus, superior bank of gyrus	Cerebral Cortex	ebi-a-GCST005902	Major depressive disorder	rs6131010	False	True	0.0011878666848988	6.9039336240101e-08	-0.0245349226364131	0.0045488504484282	3.99702e-06	0.295811	0.0616957	6.91034929404941e-08	-0.0072577	0.0013456	0.79407207349771	0.18288495215118	True
chr1_66683839_G_A_b38	TCTEX1D1	ENSG00000152760.9	rs6664597	4142	middle temporal gyrus, superior bank of gyrus	Cerebral Cortex	ebi-a-GCST005902	Major depressive disorder	rs6664597	False	True	0.000923476952927	5.15134962559308e-08	-0.0209569989294973	0.0038481412278731	1.5258e-05	-0.458663	0.102463	5.15465970783239e-08	0.0096122	0.001765	0.801584453707999	0.197321355671313	True
chr6_31272091_G_C_b38	HLA-C	ENSG00000204525.16	rs9264674	4142	middle temporal gyrus, superior bank of gyrus	Cerebral Cortex	ebi-a-GCST005902	Major depressive disorder	rs7767581	True	True	0.0055210505661275	4.20006216253287e-07	-0.0091730309319392	0.0018129740267723	4.87525e-27	-0.683242	0.0511503	4.200490433962e-07	0.0062674	0.0012387	0.79393096374306	0.536834885790264	True
chr20_46095666_A_G_b38	CD40	ENSG00000101017.13	rs6131010	4142	middle temporal gyrus, superior bank of gyrus	Cerebral Cortex	ieu-b-18	Multiple sclerosis	rs6131010	False	True	7.47209762576105e-08	1.89476466098991e-12	-0.435524710034448	0.0618465844745462	3.99702e-06	0.295811	0.0616957	1.89495979474355e-12	-0.128833	0.0182949	0.980234638182862	0.69210626737503	True
chr1_160195661_C_T_b38	CASQ1	ENSG00000143318.12	rs10908769	4142	middle temporal gyrus, superior bank of gyrus	Cerebral Cortex	ieu-b-18	Multiple sclerosis	rs3747621	True	True	0.0046737810091705	3.4389394534057e-07	-0.232226952395389	0.0455556783059757	2.59211e-13	0.389227	0.0482937	3.43898277060043e-07	-0.090389	0.0177315	0.974496407655195	0.65079885978369	True
chr5_177361569_T_C_b38	RGS14	ENSG00000169220.17	rs4976646	4142	middle temporal gyrus, superior bank of gyrus	Cerebral Cortex	ieu-b-18	Multiple sclerosis	rs4976646	False	True	0.0064210587825252	5.02820313796631e-07	-0.284873019519166	0.0566885137332232	1.55582e-09	-0.335209	0.0519618	5.02805477280639e-07	0.095492	0.0190025	0.93463550202251	0.281428045877424	True
chr7_23238664_G_T_b38	GPNMB	ENSG00000136235.15	rs858271	4142	middle temporal gyrus, superior bank of gyrus	Cerebral Cortex	ieu-b-7	Parkinson's disease	rs858271	False	True	0.000278943095356	1.28640255578454e-08	0.113378423532936	0.0199334016983719	1.89181e-30	-0.86789	0.059157	1.371987011638e-08	-0.0984	0.0173	0.956328669831895	0.583682839022281	True
chr3_136392816_G_T_b38	PCCB	ENSG00000114054.13	rs834304	4142	middle temporal gyrus, superior bank of gyrus	Cerebral Cortex	ieu-b-42	Schizophrenia	rs834304	False	True	0.0004215793108751	2.14464245066521e-08	-0.156221310352873	0.0278971154382637	1.30431e-09	0.394306	0.0607989	2.44202440576282e-08	-0.061599	0.011	0.960617823053018	0.466401976401907	True
chr3_63940985_G_A_b38	THOC7	ENSG00000163634.11	rs7615475	4142	middle temporal gyrus, superior bank of gyrus	Cerebral Cortex	ieu-b-42	Schizophrenia	rs7615475	False	True	0.0001759453004582	7.208954518551411e-09	-0.231477302258148	0.040006565179927	8.93872e-12	-0.292452	0.0393971	7.73392578048999e-09	0.067696	0.0117	0.995997604762966	0.910013684376579	True
chr16_30000297_C_T_b38	INO80E	ENSG00000169592.14	rs12921996	4142	middle temporal gyrus, superior bank of gyrus	Cerebral Cortex	ieu-b-42	Schizophrenia	rs12921996	False	True	5.40838221170799e-05	1.96983352746094e-09	0.181311872610688	0.0302172593223017	3.14339e-10	-0.360721	0.053366	2.01599755007086e-09	-0.065403	0.0109	0.930032353318617	0.287848041561474	True
chr2_48406397_G_A_b38	FOXN2	ENSG00000170802.15	rs77304590	4142	middle temporal gyrus, superior bank of gyrus	Cerebral Cortex	ieu-b-42	Schizophrenia	rs77304590	False	True	0.0267228417309112	2.89054064071716e-06	-0.132737518710927	0.0283721248764834	3.23556e-26	0.613278	0.0470175	2.96797337042457e-06	-0.081405	0.0174	0.977739396936776	0.817400911589006	True
chr9_129106712_A_G_b38	CRAT	ENSG00000095321.16	rs3124499	4142	middle temporal gyrus, superior bank of gyrus	Cerebral Cortex	ebi-a-GCST006250	Cognitive function	rs3124499	False	True	5.40838221170799e-05	1.8666412082542902e-09	-0.0722150761921316	0.0120178071344419	4.20645e-07	-0.258885	0.0488379	1.8650049979751603e-09	0.0186954	0.00311123	0.771044999274753	0.123247838475076	True
chr10_100267650_C_T_b38	CWF19L1	ENSG00000095485.16	rs12784396	4142	middle temporal gyrus, superior bank of gyrus	Cerebral Cortex	ebi-a-GCST006250	Cognitive function	rs12784396	False	True	0.0473232183072001	5.81565096435392e-06	0.0138931457729968	0.0030649013929113	7.59975e-43	0.906375	0.0459952	5.80898158867295e-06	0.0125924	0.00277795	0.959250740682756	0.572034889075719	True
chr22_42051337_G_T_b38	CYP2D6	ENSG00000100197.20	rs10854749	4142	middle temporal gyrus, superior bank of gyrus	Cerebral Cortex	ebi-a-GCST006250	Cognitive function	rs10854749	False	True	0.0154471409932064	1.57083964285443e-06	0.0213392110783401	0.0044438118070122	3.61397e-18	-0.63403	0.0635559	1.57398286446622e-06	-0.0135297	0.00281751	0.854692880970413	0.229534958309819	True
chr8_65596559_C_T_b38	ARMC1	ENSG00000104442.9	rs113093627	4142	middle temporal gyrus, superior bank of gyrus	Cerebral Cortex	ebi-a-GCST006250	Cognitive function	rs113093627	False	True	0.0079627575594101	6.87060988135873e-07	-0.026549542413803	0.0053473551613241	3.96489e-26	0.523945	0.0402727	6.87400747395236e-07	-0.0139105	0.00280172	0.83349988293208	0.240803938948659	True
chr11_47602338_C_T_b38	MTCH2	ENSG00000109919.9	rs12363232	4142	middle temporal gyrus, superior bank of gyrus	Cerebral Cortex	ebi-a-GCST006250	Cognitive function	rs12363232	False	True	0.0007700935379805	4.25372745526187e-08	-0.0364835979859681	0.0066576145791585	2.4106e-15	0.434154	0.048921	4.24502253432729e-08	-0.0158395	0.00289043	0.965910833510109	0.444672131497644	True
chr20_49006883_G_T_b38	CSE1L	ENSG00000124207.16	rs6012579	4142	middle temporal gyrus, superior bank of gyrus	Cerebral Cortex	ebi-a-GCST006250	Cognitive function	rs3091529	True	True	1.4252005535590798e-11	1.75145927732527e-16	-0.120677215796027	0.0146488885105296	2.08519e-07	-0.187946	0.0344692	1.75388050184176e-16	0.0226808	0.0027532	0.919360095606158	0.368006661064795	True
chr15_40448514_A_G_b38	C15orf57	ENSG00000128891.15	rs1659563	4142	middle temporal gyrus, superior bank of gyrus	Cerebral Cortex	ebi-a-GCST006250	Cognitive function	rs1659563	False	True	0.0273750594986867	2.98295305722074e-06	0.0237649024607217	0.0050866765189367	3.41887e-12	0.554187	0.0729388	2.98600135180294e-06	0.0131702	0.00281897	0.767165703449103	0.124591454916358	True
chr17_36484820_G_A_b38	DHRS11	ENSG00000278535.4	rs34713024	4142	middle temporal gyrus, superior bank of gyrus	Cerebral Cortex	ebi-a-GCST006250	Cognitive function	rs34713024	False	True	0.0028511212666942	1.90868656675721e-07	-0.0231638901702675	0.0044477363984965	4.16128e-28	-0.630831	0.0458219	1.90998519111227e-07	0.0146125	0.00280577	0.8281169441797	0.0826365579443542	True
chr18_46960413_C_G_b38	PIAS2	ENSG00000078043.15	rs12386118	4142	middle temporal gyrus, superior bank of gyrus	Cerebral Cortex	ieu-a-1239	Years of schooling	rs12386118	False	True	0.0033431361049717	2.34607322487875e-07	0.0270281012758854	0.005228286559023	1.56474e-10	0.327067	0.047458	2.21998479543701e-07	0.00884	0.00171	0.928451653120917	0.394833798804788	True
chr20_46095666_A_G_b38	CD40	ENSG00000101017.13	rs6131010	4142	middle temporal gyrus, superior bank of gyrus	Cerebral Cortex	ieu-a-1239	Years of schooling	rs6131010	False	True	0.0012103804141893	7.10082396245686e-08	0.0351575837274476	0.006524436210959	3.99702e-06	0.295811	0.0616957	7.46998964859536e-08	0.0104	0.00193	0.988385369225605	0.839413605795089	True
chr10_101839568_A_T_b38	NPM3	ENSG00000107833.10	rs874885	4142	middle temporal gyrus, superior bank of gyrus	Cerebral Cortex	ieu-a-1239	Years of schooling	rs874885	False	True	3.84595140754855e-17	2.06841205019026e-22	-0.0661252946029916	0.0067901795055012	1.2276e-06	0.253307	0.0500201	2.36973618438321e-22	-0.01675	0.00172	0.944273818969055	0.293981450379941	True
chr7_100308061_A_G_b38	PILRB	ENSG00000121716.20	rs28401739	4142	middle temporal gyrus, superior bank of gyrus	Cerebral Cortex	ieu-a-1239	Years of schooling	rs28401739	False	True	0.0003413571599734	1.6788911955966e-08	-0.0135392174992735	0.0023996336706029	6.020780000000002e-53	0.908472	0.0374151	1.71001531509029e-08	-0.0123	0.00218	0.929174531903662	0.260802187882305	True
chr20_49006883_G_T_b38	CSE1L	ENSG00000124207.16	rs6012579	4142	middle temporal gyrus, superior bank of gyrus	Cerebral Cortex	ieu-a-1239	Years of schooling	rs2426106	True	True	0.0036468551554222	2.60085358672844e-07	-0.0474072339927426	0.0092047715833271	2.08519e-07	-0.187946	0.0344692	2.4300208503569e-07	0.00891	0.00173	0.816627461892401	0.188711117256595	True
chr4_2963617_G_T_b38	GRK4	ENSG00000125388.19	rs28619042	4142	middle temporal gyrus, superior bank of gyrus	Cerebral Cortex	ieu-a-1239	Years of schooling	rs28619042	False	True	8.09818458811584e-08	2.1797683790731e-12	-0.0249559776554158	0.0035537312181312	1.59635e-12	-0.500882	0.0647523	2.06015549032001e-12	0.0125	0.00178	0.897895168118527	0.315031191868797	True
chr18_23551965_T_C_b38	C18orf8	ENSG00000141452.9	rs1652343	4142	middle temporal gyrus, superior bank of gyrus	Cerebral Cortex	ieu-a-1239	Years of schooling	rs1652343	False	True	8.119610986899159e-11	1.13074046247398e-15	0.0353746019707965	0.0044153321108923	2.72175e-14	0.385022	0.045536	1.0899334970270701e-15	0.01362	0.0017	0.945045892605882	0.422256722505769	True
chr1_74200590_C_T_b38	LRRIQ3	ENSG00000162620.15	rs522042	4142	middle temporal gyrus, superior bank of gyrus	Cerebral Cortex	ieu-a-1239	Years of schooling	rs522042	False	True	1.02978280073525e-08	2.31165116052584e-13	-0.0140233196776662	0.001913294017017	6.31592e-25	-0.88852	0.0707867	2.3501739060913897e-13	0.01246	0.0017	0.91929710812172	0.2993128512089	True
chr3_53075336_A_G_b38	RFT1	ENSG00000163933.9	rs2581800	4142	middle temporal gyrus, superior bank of gyrus	Cerebral Cortex	ieu-a-1239	Years of schooling	rs2581800	False	True	0.0294346852534123	3.24026687645903e-06	0.0102744411659167	0.0022071977881554	3.15578e-29	-0.774738	0.0545665	3.40996561713363e-06	-0.00796	0.00171	0.742084821362276	0.112431028004274	True
chr16_89901106_G_A_b38	CDK10	ENSG00000185324.21	rs78498439	4142	middle temporal gyrus, superior bank of gyrus	Cerebral Cortex	ieu-a-1239	Years of schooling	rs78498439	False	True	0.0064229978034813	5.04640940842577e-07	-0.0220838945312026	0.0043952073364908	4.4485e-12	-0.741717	0.0982373	4.95998085314072e-07	0.01638	0.00326	0.912576817952854	0.500106207451542	True
chr11_47602338_C_T_b38	MTCH2	ENSG00000109919.9	rs12363232	4143	middle temporal gyrus, inferior bank of gyrus	Cerebral Cortex	ieu-b-2	Alzheimer's disease	rs12363232	False	True	0.0001826718494096	7.70287883490523e-09	-0.1986717245936	0.0344030165293964	8.92332e-16	0.438915	0.0485263	7.68900246263787e-09	-0.0872	0.0151	0.966349836759598	0.470763842535453	True
chr14_30614542_C_A_b38	SCFD1	ENSG00000092108.20	rs229243	4143	middle temporal gyrus, inferior bank of gyrus	Cerebral Cortex	ieu-a-1085	Amyotrophic lateral sclerosis	rs229243	False	True	0.0101981250375496	9.69230237682114e-07	0.0608951501535544	0.0124332021078522	3.78167e-09	0.291102	0.046379	9.69303988992184e-07	0.0177267	0.00361933	0.929867477722378	0.367220251870708	True
chr1_66769637_C_A_b38	TCTEX1D1	ENSG00000152760.9	rs12727422	4143	middle temporal gyrus, inferior bank of gyrus	Cerebral Cortex	ebi-a-GCST005902	Major depressive disorder	rs12727422	False	True	0.0075078362867779	6.28692125142258e-07	-0.01668719524197	0.0033493706486691	7.56105e-07	-0.492809	0.0952823	6.28492356037752e-07	0.0082236	0.0016506	0.896555346803318	0.289038568763943	True
chr6_31272091_G_C_b38	HLA-C	ENSG00000204525.16	rs9264674	4143	middle temporal gyrus, inferior bank of gyrus	Cerebral Cortex	ebi-a-GCST005902	Major depressive disorder	rs7767581	True	True	0.0055210505661275	4.20006216253287e-07	-0.009104233699639	0.001799376820331	3.40391e-27	-0.688405	0.0513075	4.200490433962e-07	0.0062674	0.0012387	0.793637224883611	0.536388671576624	True
chr1_160195661_C_T_b38	CASQ1	ENSG00000143318.12	rs10908769	4143	middle temporal gyrus, inferior bank of gyrus	Cerebral Cortex	ieu-b-18	Multiple sclerosis	rs3747621	True	True	0.0046737810091705	3.43893945340572e-07	-0.235745322337501	0.0462458726507363	1.08278e-12	0.383418	0.0491246	3.43898277060043e-07	-0.090389	0.0177315	0.974493941371922	0.650775981955143	True
chr5_177361569_T_C_b38	RGS14	ENSG00000169220.17	rs4976646	4143	middle temporal gyrus, inferior bank of gyrus	Cerebral Cortex	ieu-b-18	Multiple sclerosis	rs4976646	False	True	0.0064210587825252	5.02820313796631e-07	-0.283532366966157	0.056421729603259	1.28424e-09	-0.336794	0.0519068	5.02805477280639e-07	0.095492	0.0190025	0.960089074524463	0.397723745004685	True
chr7_23238664_G_T_b38	GPNMB	ENSG00000136235.15	rs858271	4143	middle temporal gyrus, inferior bank of gyrus	Cerebral Cortex	ieu-b-7	Parkinson's disease	rs858271	False	True	0.000278943095356	1.28640255578454e-08	0.112996685889883	0.0198662872550303	8.92522e-31	-0.870822	0.0588484	1.371987011638e-08	-0.0984	0.0173	0.956251724731521	0.583235451370343	True
chr3_136392816_G_T_b38	PCCB	ENSG00000114054.13	rs834304	4143	middle temporal gyrus, inferior bank of gyrus	Cerebral Cortex	ieu-b-42	Schizophrenia	rs834304	False	True	0.0004215793108751	2.14464245066521e-08	-0.156829048470128	0.0280056418638518	1.19643e-09	0.392778	0.0604071	2.44202440576282e-08	-0.061599	0.011	0.958571925359348	0.45328410138305	True
chr3_63940985_G_A_b38	THOC7	ENSG00000163634.11	rs7615475	4143	middle temporal gyrus, inferior bank of gyrus	Cerebral Cortex	ieu-b-42	Schizophrenia	rs7615475	False	True	0.0001759453004582	7.2089545185514515e-09	-0.226930954607775	0.0392208131781932	2.63969e-12	-0.298311	0.0390217	7.73392578048999e-09	0.067696	0.0117	0.996001760006506	0.910099065558818	True
chr16_30000297_C_T_b38	INO80E	ENSG00000169592.14	rs12921996	4143	middle temporal gyrus, inferior bank of gyrus	Cerebral Cortex	ieu-b-42	Schizophrenia	rs12921996	False	True	5.40838221170799e-05	1.96983352746093e-09	0.18282987537948	0.0304702481787737	5.82074e-10	-0.357726	0.0538627	2.01599755007086e-09	-0.065403	0.0109	0.929239985020924	0.285375230376558	True
chr2_48327816_G_A_b38	FOXN2	ENSG00000170802.15	rs79247094	4143	middle temporal gyrus, inferior bank of gyrus	Cerebral Cortex	ieu-b-42	Schizophrenia	rs79247094	False	True	0.0329943032709133	3.7384189515886e-06	-0.130307847272498	0.0281721174730083	1.01851e-29	0.63538	0.0441612	3.53801768966855e-06	-0.082795	0.0179	0.965586954854069	0.696300158633362	True
chr10_100267650_C_T_b38	CWF19L1	ENSG00000095485.16	rs12784396	4143	middle temporal gyrus, inferior bank of gyrus	Cerebral Cortex	ebi-a-GCST006250	Cognitive function	rs12784396	False	True	0.0473232183072001	5.81565096435392e-06	0.0137559467563892	0.003034634564651	1.22059e-43	0.915415	0.0456618	5.80898158867295e-06	0.0125924	0.00277795	0.959251135963738	0.572037370549036	True
chr22_41108045_C_G_b38	L3MBTL2	ENSG00000100395.14	rs5758231	4143	middle temporal gyrus, inferior bank of gyrus	Cerebral Cortex	ebi-a-GCST006250	Cognitive function	rs5758231	False	True	0.0202106456975412	2.12656680725474e-06	-0.0469508733434338	0.0099031398568517	3.16994e-15	0.287115	0.032525	2.13000194493808e-06	-0.0134803	0.00284334	0.915748506420176	0.302057597546654	True
chr8_65596559_C_T_b38	ARMC1	ENSG00000104442.9	rs113093627	4143	middle temporal gyrus, inferior bank of gyrus	Cerebral Cortex	ebi-a-GCST006250	Cognitive function	rs113093627	False	True	0.0079627575594101	6.8706098813587e-07	-0.0271986938839356	0.0054781010480212	7.35078e-26	0.51144	0.0396227	6.87400747395236e-07	-0.0139105	0.00280172	0.831194843839865	0.237796985594186	True
chr11_47602338_C_T_b38	MTCH2	ENSG00000109919.9	rs12363232	4143	middle temporal gyrus, inferior bank of gyrus	Cerebral Cortex	ebi-a-GCST006250	Cognitive function	rs12363232	False	True	0.0007700935379805	4.25372745526187e-08	-0.0360878530011506	0.0065853980839114	8.92332e-16	0.438915	0.0485263	4.24502253432729e-08	-0.0158395	0.00289043	0.966279677001728	0.447455257424148	True
chr20_49006883_G_T_b38	CSE1L	ENSG00000124207.16	rs6012579	4143	middle temporal gyrus, inferior bank of gyrus	Cerebral Cortex	ebi-a-GCST006250	Cognitive function	rs3091529	True	True	1.4252005535590798e-11	1.75145927732527e-16	-0.118851561312771	0.0144272741087757	1.32607e-07	-0.190833	0.0343902	1.75388050184176e-16	0.0226808	0.0027532	0.920998675765157	0.367429408432482	True
chr15_40448514_A_G_b38	C15orf57	ENSG00000128891.15	rs1659563	4143	middle temporal gyrus, inferior bank of gyrus	Cerebral Cortex	ebi-a-GCST006250	Cognitive function	rs1659563	False	True	0.0273750594986867	2.98295305722076e-06	0.0237604006552503	0.0050857129455233	1.30435e-12	0.554292	0.0713225	2.98600135180294e-06	0.0131702	0.00281897	0.76716620504397	0.124591761231108	True
chr2_100051367_G_A_b38	AFF3	ENSG00000144218.18	rs35300735	4143	middle temporal gyrus, inferior bank of gyrus	Cerebral Cortex	ebi-a-GCST006250	Cognitive function	rs35300735	False	True	1.26268282121192e-05	4.10406757179733e-10	0.0450907645689339	0.007214502156642	7.25938e-20	0.495678	0.046643	4.09996359041765e-10	0.0223505	0.00357607	0.880519987131861	0.22283010843044	True
chr17_36484820_G_A_b38	DHRS11	ENSG00000278535.4	rs34713024	4143	middle temporal gyrus, inferior bank of gyrus	Cerebral Cortex	ebi-a-GCST006250	Cognitive function	rs34713024	False	True	0.0028511212666942	1.9086865667572e-07	-0.0231389843391237	0.0044429541891656	1.22797e-28	-0.63151	0.0452024	1.90998519111227e-07	0.0146125	0.00280577	0.907636167022095	0.155216740251249	True
chr1_212342271_C_T_b38	TMEM206	ENSG00000065600.12	rs1774249	4143	middle temporal gyrus, inferior bank of gyrus	Cerebral Cortex	ieu-a-1239	Years of schooling	rs1774249	False	True	0.0131210246940314	1.32372589409671e-06	0.0337594011650149	0.0069806238390276	1.49285e-08	-0.253559	0.0422484	1.34998828572225e-06	-0.00856	0.00177	0.950178396196346	0.492915962006076	True
chr18_46960413_C_G_b38	PIAS2	ENSG00000078043.15	rs12386118	4143	middle temporal gyrus, inferior bank of gyrus	Cerebral Cortex	ieu-a-1239	Years of schooling	rs12386118	False	True	0.0033431361049717	2.34607322487874e-07	0.0271642268028565	0.0052546185331317	5.3556e-11	0.325428	0.0458812	2.21998479543701e-07	0.00884	0.00171	0.929183945647445	0.397482013437408	True
chr18_13037019_C_A_b38	CEP192	ENSG00000101639.18	rs8097038	4143	middle temporal gyrus, inferior bank of gyrus	Cerebral Cortex	ieu-a-1239	Years of schooling	rs8097038	False	True	0.0466337194834959	5.61929265911456e-06	0.0086731030606173	0.0019102783956296	1.05033e-39	-0.910862	0.0495573	5.26005154534987e-06	-0.0079	0.00174	0.904152359157005	0.3633927411234	True
chr10_101969833_C_T_b38	NPM3	ENSG00000107833.10	rs3922860	4143	middle temporal gyrus, inferior bank of gyrus	Cerebral Cortex	ieu-a-1239	Years of schooling	rs3922860	False	True	1.43611979640359e-15	1.00743574022361e-20	-0.0638703451767014	0.0068418388331698	1.3322e-06	0.252856	0.0501126	9.60063590945344e-21	-0.01615	0.00173	0.962524838876721	0.410759035182575	True
chr7_100308061_A_G_b38	PILRB	ENSG00000121716.20	rs28401739	4143	middle temporal gyrus, inferior bank of gyrus	Cerebral Cortex	ieu-a-1239	Years of schooling	rs28401739	False	True	0.0003413571599734	1.67889119559661e-08	-0.0134664357300669	0.002386734137524	1.55385e-53	0.913382	0.0371837	1.71001531509029e-08	-0.0123	0.00218	0.929174531903662	0.260802187882305	True
chr20_49006883_G_T_b38	CSE1L	ENSG00000124207.16	rs6012579	4143	middle temporal gyrus, inferior bank of gyrus	Cerebral Cortex	ieu-a-1239	Years of schooling	rs2426106	True	True	0.0036468551554222	2.60085358672846e-07	-0.0466900378865291	0.009065518018372	1.32607e-07	-0.190833	0.0343902	2.4300208503569e-07	0.00891	0.00173	0.818810151363627	0.18804636411793	True
chr4_2963617_G_T_b38	GRK4	ENSG00000125388.19	rs28619042	4143	middle temporal gyrus, inferior bank of gyrus	Cerebral Cortex	ieu-a-1239	Years of schooling	rs28619042	False	True	8.09818458811584e-08	2.1797683790731e-12	-0.0250059514164371	0.0035608474817006	1.15933e-12	-0.499881	0.0641468	2.06015549032001e-12	0.0125	0.00178	0.896607176149725	0.312024257883024	True
chr18_23551965_T_C_b38	C18orf8	ENSG00000141452.9	rs1652343	4143	middle temporal gyrus, inferior bank of gyrus	Cerebral Cortex	ieu-a-1239	Years of schooling	rs1652343	False	True	8.119610986899159e-11	1.13074046247398e-15	0.0344231469125318	0.0042965748716082	2.0267e-14	0.395664	0.0465123	1.0899334970270701e-15	0.01362	0.0017	0.948744826274848	0.440304121226653	True
chr1_74200590_C_T_b38	LRRIQ3	ENSG00000162620.15	rs522042	4143	middle temporal gyrus, inferior bank of gyrus	Cerebral Cortex	ieu-a-1239	Years of schooling	rs522042	False	True	1.02978280073525e-08	2.31165116052584e-13	-0.0142073312565849	0.0019383999306737	7.21293e-25	-0.877012	0.0699923	2.3501739060913897e-13	0.01246	0.0017	0.919290217263308	0.299293372828471	True
chr3_53075336_A_G_b38	RFT1	ENSG00000163933.9	rs2581800	4143	middle temporal gyrus, inferior bank of gyrus	Cerebral Cortex	ieu-a-1239	Years of schooling	rs2581800	False	True	0.0294346852534123	3.24026687645903e-06	0.0103621681925697	0.0022260436695093	8.34561e-28	-0.768179	0.0562725	3.40996561713363e-06	-0.00796	0.00171	0.739555433524378	0.111123100903167	True
chr13_91340967_T_C_b38	GPC5	ENSG00000179399.14	rs76616232	4143	middle temporal gyrus, inferior bank of gyrus	Cerebral Cortex	ieu-a-1239	Years of schooling	rs76616232	False	True	0.0010762671545164	6.17421966661784e-08	0.0542906608303662	0.0100284192989906	6.2932e-06	0.30613	0.0652948	5.97998369714251e-08	0.01662	0.00307	0.924359921346747	0.501295121961326	True
chr11_47741464_T_C_b38	MTCH2	ENSG00000109919.9	rs10838757	4149	inferior temporal gyrus, bank of the its	Cerebral Cortex	ieu-b-2	Alzheimer's disease	rs10838757	False	True	0.000435865479982	2.22751047863168e-08	-0.206881586799031	0.0369871728484562	2.67761e-15	0.405546	0.0457905	2.46501746124005e-08	-0.0839	0.015	0.957244780700841	0.463445076130154	True
chr14_30614542_C_A_b38	SCFD1	ENSG00000092108.20	rs229243	4149	inferior temporal gyrus, bank of the its	Cerebral Cortex	ieu-a-1085	Amyotrophic lateral sclerosis	rs229243	False	True	0.0101981250375496	9.69230237682114e-07	0.0618897159455912	0.0126362665139793	6.10478e-09	0.286424	0.0463362	9.69303988992184e-07	0.0177267	0.00361933	0.929284788672216	0.365154268086828	True
chr19_19265411_C_T_b38	TSSK6	ENSG00000178093.13	rs200962751	4149	inferior temporal gyrus, bank of the its	Cerebral Cortex	ieu-b-41	Bipolar disorder	rs8100097	True	True	0.0001133430371807	4.30237224209884e-09	0.229588929419643	0.0390980821142912	7.96659e-06	0.480842	0.103795	4.47702995315247e-09	0.110396	0.0188	0.940490140536251	0.466527457836553	True
chr1_160195661_C_T_b38	CASQ1	ENSG00000143318.12	rs10908769	4149	inferior temporal gyrus, bank of the its	Cerebral Cortex	ieu-b-18	Multiple sclerosis	rs3747621	True	True	0.0046737810091705	3.43893945340572e-07	-0.234482454479186	0.0459981374016494	1.11114e-12	0.385483	0.0494186	3.43898277060043e-07	-0.090389	0.0177315	0.974501201690709	0.650843334665383	True
chr5_177361569_T_C_b38	RGS14	ENSG00000169220.17	rs4976646	4149	inferior temporal gyrus, bank of the its	Cerebral Cortex	ieu-b-18	Multiple sclerosis	rs4976646	False	True	0.0064210587825252	5.02820313796631e-07	-0.304876841785994	0.0606691888958064	1.13984e-09	-0.313215	0.048101	5.02805477280639e-07	0.095492	0.0190025	0.959760897137837	0.395638372121843	True
chr3_136392816_G_T_b38	PCCB	ENSG00000114054.13	rs834304	4149	inferior temporal gyrus, bank of the its	Cerebral Cortex	ieu-b-42	Schizophrenia	rs834304	False	True	0.0004215793108751	2.14464245066521e-08	-0.158689962181713	0.0283379532784436	1.38542e-09	0.388172	0.0599616	2.44202440576282e-08	-0.061599	0.011	0.962236237732589	0.477270833504213	True
chr3_63940985_G_A_b38	THOC7	ENSG00000163634.11	rs7615475	4149	inferior temporal gyrus, bank of the its	Cerebral Cortex	ieu-b-42	Schizophrenia	rs7615475	False	True	0.0001759453004582	7.2089545185514515e-09	-0.23555529265212	0.0407113703029691	2.09829e-11	-0.287389	0.0395496	7.73392578048999e-09	0.067696	0.0117	0.995988799776473	0.909832811704421	True
chr16_30000297_C_T_b38	INO80E	ENSG00000169592.14	rs12921996	4149	inferior temporal gyrus, bank of the its	Cerebral Cortex	ieu-b-42	Schizophrenia	rs12921996	False	True	5.40838221170799e-05	1.96983352746094e-09	0.178811531994587	0.0298005550011619	9.79851e-11	-0.365765	0.052403	2.01599755007086e-09	-0.065403	0.0109	0.936269530180315	0.308782058242843	True
chr2_48406397_G_A_b38	FOXN2	ENSG00000170802.15	rs77304590	4149	inferior temporal gyrus, bank of the its	Cerebral Cortex	ieu-b-42	Schizophrenia	rs77304590	False	True	0.0267228417309112	2.89054064071717e-06	-0.13049688365651	0.0278931979070483	4.36663e-26	0.623808	0.0480075	2.96797337042457e-06	-0.081405	0.0174	0.977739404084753	0.817400961613291	True
chr9_129093324_G_A_b38	CRAT	ENSG00000095321.16	rs3118639	4149	inferior temporal gyrus, bank of the its	Cerebral Cortex	ebi-a-GCST006250	Cognitive function	rs3118639	False	True	0.0001727047926693	6.95503001990824e-09	-0.0658745271190666	0.0113733510140518	1.34367e-07	-0.276761	0.0499005	6.94096732594133e-09	0.0182315	0.0031477	0.76296080662985	0.115178320555342	True
chr10_100267650_C_T_b38	CWF19L1	ENSG00000095485.16	rs12784396	4149	inferior temporal gyrus, bank of the its	Cerebral Cortex	ebi-a-GCST006250	Cognitive function	rs12784396	False	True	0.0473232183072001	5.81565096435392e-06	0.0138240692762355	0.0030496627526062	2.02648e-43	0.910904	0.0456533	5.80898158867295e-06	0.0125924	0.00277795	0.959250985689641	0.572036427164259	True
chr22_41108045_C_G_b38	L3MBTL2	ENSG00000100395.14	rs5758231	4149	inferior temporal gyrus, bank of the its	Cerebral Cortex	ebi-a-GCST006250	Cognitive function	rs5758231	False	True	0.0202106456975412	2.12656680725474e-06	-0.0465229365397093	0.0098128770413727	6.90974e-15	0.289756	0.0333314	2.13000194493808e-06	-0.0134803	0.00284334	0.913826529056012	0.296883496327242	True
chr8_65596559_C_T_b38	ARMC1	ENSG00000104442.9	rs113093627	4149	inferior temporal gyrus, bank of the its	Cerebral Cortex	ebi-a-GCST006250	Cognitive function	rs113093627	False	True	0.0079627575594101	6.8706098813587e-07	-0.02693359201044	0.0054247067616182	4.01013e-25	0.516474	0.0409019	6.87400747395236e-07	-0.0139105	0.00280172	0.829600341054887	0.235751010813295	True
chr11_47741464_T_C_b38	MTCH2	ENSG00000109919.9	rs10838757	4149	inferior temporal gyrus, bank of the its	Cerebral Cortex	ebi-a-GCST006250	Cognitive function	rs10838757	False	True	0.0012468715063868	7.36673558374965e-08	-0.0382437504006944	0.0071058770151844	2.67761e-15	0.405546	0.0457905	7.35800366811797e-08	-0.0155096	0.00288176	0.960273947134137	0.459014640179336	True
chr2_100051367_G_A_b38	AFF3	ENSG00000144218.18	rs35300735	4149	inferior temporal gyrus, bank of the its	Cerebral Cortex	ebi-a-GCST006250	Cognitive function	rs35300735	False	True	1.26268282121192e-05	4.10406757179733e-10	0.0449588841595391	0.0071934013501444	8.089769999999999e-20	0.497132	0.0468591	4.09996359041765e-10	0.0223505	0.00357607	0.883302773865077	0.227491950102237	True
chr17_36484820_G_A_b38	DHRS11	ENSG00000278535.4	rs34713024	4149	inferior temporal gyrus, bank of the its	Cerebral Cortex	ebi-a-GCST006250	Cognitive function	rs34713024	False	True	0.0028511212666942	1.90868656675721e-07	-0.0236452811381451	0.0045401690647714	6.43817e-28	-0.617988	0.0451275	1.90998519111227e-07	0.0146125	0.00280577	0.874782284332444	0.115529901596278	True
chr1_212342271_C_T_b38	TMEM206	ENSG00000065600.12	rs1774249	4149	inferior temporal gyrus, bank of the its	Cerebral Cortex	ieu-a-1239	Years of schooling	rs1774249	False	True	0.0131210246940314	1.3237258940967e-06	0.0324783730459857	0.0067157383517984	6.30058e-09	-0.26356	0.0426808	1.34998828572225e-06	-0.00856	0.00177	0.951006738120881	0.49725471835783	True
chr18_46960413_C_G_b38	PIAS2	ENSG00000078043.15	rs12386118	4149	inferior temporal gyrus, bank of the its	Cerebral Cortex	ieu-a-1239	Years of schooling	rs12386118	False	True	0.0033431361049717	2.34607322487875e-07	0.0276982271881286	0.0053579149877488	1.38968e-10	0.319154	0.0461598	2.21998479543701e-07	0.00884	0.00171	0.928211775319395	0.393972216993594	True
chr18_13037019_C_A_b38	CEP192	ENSG00000101639.18	rs8097038	4149	inferior temporal gyrus, bank of the its	Cerebral Cortex	ieu-a-1239	Years of schooling	rs8097038	False	True	0.0466337194834959	5.61929265911456e-06	0.0086714180183285	0.0019099072597331	5.4563300000000006e-40	-0.911039	0.0492495	5.26005154534987e-06	-0.0079	0.00174	0.905096610166601	0.365929844102415	True
chr10_101969833_C_T_b38	NPM3	ENSG00000107833.10	rs3922860	4149	inferior temporal gyrus, bank of the its	Cerebral Cortex	ieu-a-1239	Years of schooling	rs3922860	False	True	1.43611979640359e-15	1.00743574022361e-20	-0.0639984148999406	0.0068555577570834	1.19694e-06	0.25235	0.0497754	9.60063590945344e-21	-0.01615	0.00173	0.956938720986768	0.374775193055872	True
chr7_100308061_A_G_b38	PILRB	ENSG00000121716.20	rs28401739	4149	inferior temporal gyrus, bank of the its	Cerebral Cortex	ieu-a-1239	Years of schooling	rs28401739	False	True	0.0003413571599734	1.6788911955966e-08	-0.0134077481523469	0.002376332599359	1.16458e-53	0.91738	0.0372547	1.71001531509029e-08	-0.0123	0.00218	0.929174531903662	0.260802187882305	True
chr4_2963617_G_T_b38	GRK4	ENSG00000125388.19	rs28619042	4149	inferior temporal gyrus, bank of the its	Cerebral Cortex	ieu-a-1239	Years of schooling	rs28619042	False	True	8.09818458811584e-08	2.1797683790731e-12	-0.0239165332124113	0.0034057143294473	8.95882e-14	-0.522651	0.0633753	2.06015549032001e-12	0.0125	0.00178	0.905592665371897	0.334081105865202	True
chr13_59750122_T_C_b38	DIAPH3	ENSG00000139734.17	rs7999384	4149	inferior temporal gyrus, bank of the its	Cerebral Cortex	ieu-a-1239	Years of schooling	rs7999384	False	True	0.0002373919050097	1.06394193292906e-08	0.032048211657537	0.0056026312046237	1.38791e-08	0.344481	0.0572571	1.13000404994067e-08	0.01104	0.00193	0.972693741478827	0.661430311240656	True
chr18_23551965_T_C_b38	C18orf8	ENSG00000141452.9	rs1652343	4149	inferior temporal gyrus, bank of the its	Cerebral Cortex	ieu-a-1239	Years of schooling	rs1652343	False	True	8.119610986899159e-11	1.1307404624739601e-15	0.0351330645473329	0.0043851842680224	2.04899e-14	0.387669	0.0455826	1.0899334970270701e-15	0.01362	0.0017	0.949043740396269	0.441823701400817	True
chr1_74200590_C_T_b38	LRRIQ3	ENSG00000162620.15	rs522042	4149	inferior temporal gyrus, bank of the its	Cerebral Cortex	ieu-a-1239	Years of schooling	rs522042	False	True	1.02978280073525e-08	2.31165116052584e-13	-0.0137932103309596	0.001881898680789	2.14922e-26	-0.903343	0.0688975	2.3501739060913897e-13	0.01246	0.0017	0.920342735327789	0.302294750327298	True
chr3_56545510_C_T_b38	CCDC66	ENSG00000180376.16	rs6791987	4149	inferior temporal gyrus, bank of the its	Cerebral Cortex	ieu-a-1239	Years of schooling	rs6791987	False	True	0.0096560401743072	8.97891134303308e-07	0.0212866722759357	0.0043329084395987	1.68982e-12	-0.396962	0.0513858	8.55992579805156e-07	-0.00845	0.00172	0.875482589791028	0.32164962497991	True
chr11_47741464_T_C_b38	MTCH2	ENSG00000109919.9	rs10838757	4150	inferior temporal gyrus, lateral bank of gyrus	Cerebral Cortex	ieu-b-2	Alzheimer's disease	rs10838757	False	True	0.000435865479982	2.22751047863168e-08	-0.202726049209997	0.036244228106674	1.56819e-15	0.413859	0.0462496	2.46501746124005e-08	-0.0839	0.015	0.958049149820001	0.46838034412079	True
chr14_30614542_C_A_b38	SCFD1	ENSG00000092108.20	rs229243	4150	inferior temporal gyrus, lateral bank of gyrus	Cerebral Cortex	ieu-a-1085	Amyotrophic lateral sclerosis	rs229243	False	True	0.0101981250375496	9.69230237682114e-07	0.0598502957620938	0.0122198700807606	6.78407e-09	0.296184	0.0480789	9.69303988992184e-07	0.0177267	0.00361933	0.929026761370052	0.364246791946273	True
chr1_66579946_T_G_b38	TCTEX1D1	ENSG00000152760.9	rs58274265	4150	inferior temporal gyrus, lateral bank of gyrus	Cerebral Cortex	ebi-a-GCST005902	Major depressive disorder	rs58274265	False	True	0.0004900479926036	2.54897519187922e-08	-0.0221193799897287	0.0039712404874177	7.74675e-06	-0.42838	0.0923381	2.55152601090967e-08	0.0094755	0.0017012	0.809387215201861	0.255820306492733	True
chr6_31272091_G_C_b38	HLA-C	ENSG00000204525.16	rs9264674	4150	inferior temporal gyrus, lateral bank of gyrus	Cerebral Cortex	ebi-a-GCST005902	Major depressive disorder	rs7767581	True	True	0.0055210505661275	4.20006216253289e-07	-0.00901347116578	0.0017814383529137	7.001499999999999e-28	-0.695337	0.0508276	4.200490433962e-07	0.0062674	0.0012387	0.79335876023883	0.535966040216267	True
chr1_160195661_C_T_b38	CASQ1	ENSG00000143318.12	rs10908769	4150	inferior temporal gyrus, lateral bank of gyrus	Cerebral Cortex	ieu-b-18	Multiple sclerosis	rs3747621	True	True	0.0046737810091705	3.43893945340572e-07	-0.229086936907254	0.0449397052934647	3.13489e-13	0.394562	0.0491611	3.43898277060043e-07	-0.090389	0.0177315	0.974493089265256	0.650768077958568	True
chr5_177361569_T_C_b38	RGS14	ENSG00000169220.17	rs4976646	4150	inferior temporal gyrus, lateral bank of gyrus	Cerebral Cortex	ieu-b-18	Multiple sclerosis	rs4976646	False	True	0.0064210587825252	5.02820313796631e-07	-0.292791812180547	0.0582643196389314	2.0947e-10	-0.326143	0.0477059	5.02805477280639e-07	0.095492	0.0190025	0.95899140442845	0.390780731084578	True
chr7_23238664_G_T_b38	GPNMB	ENSG00000136235.15	rs858271	4150	inferior temporal gyrus, lateral bank of gyrus	Cerebral Cortex	ieu-b-7	Parkinson's disease	rs858271	False	True	0.000278943095356	1.28640255578454e-08	0.113293964448262	0.0199185526926314	1.01125e-30	-0.868537	0.0587777	1.371987011638e-08	-0.0984	0.0173	0.955767207518395	0.58043232967403	True
chr3_136392816_G_T_b38	PCCB	ENSG00000114054.13	rs834304	4150	inferior temporal gyrus, lateral bank of gyrus	Cerebral Cortex	ieu-b-42	Schizophrenia	rs834304	False	True	0.0004215793108751	2.1446424506652e-08	-0.156918938334441	0.0280216938859211	1.03818e-09	0.392553	0.0601178	2.44202440576282e-08	-0.061599	0.011	0.959721508148081	0.460547460422624	True
chr1_8420956_T_G_b38	RERE	ENSG00000142599.17	rs301805	4150	inferior temporal gyrus, lateral bank of gyrus	Cerebral Cortex	ieu-b-42	Schizophrenia	rs301805	False	True	0.0030695858615345	2.09269789547011e-07	0.266887281021557	0.051414362368426	1.6622e-07	0.213948	0.0388924	2.34298765315062e-07	0.0571	0.011	0.947633522434927	0.41892793632523	True
chr3_63940985_G_A_b38	THOC7	ENSG00000163634.11	rs7615475	4150	inferior temporal gyrus, lateral bank of gyrus	Cerebral Cortex	ieu-b-42	Schizophrenia	rs7615475	False	True	0.0001759453004582	7.208954518551411e-09	-0.237252613612866	0.0410047207999075	3.25244e-11	-0.285333	0.0397094	7.73392578048999e-09	0.067696	0.0117	0.995974228171933	0.909533631628487	True
chr16_30000297_C_T_b38	INO80E	ENSG00000169592.14	rs12921996	4150	inferior temporal gyrus, lateral bank of gyrus	Cerebral Cortex	ieu-b-42	Schizophrenia	rs12921996	False	True	5.40838221170799e-05	1.96983352746093e-09	0.190045998320466	0.0316728801689995	1.54269e-09	-0.344143	0.053333	2.01599755007086e-09	-0.065403	0.0109	0.927572029605247	0.28029799263226	True
chr2_48406397_G_A_b38	FOXN2	ENSG00000170802.15	rs77304590	4150	inferior temporal gyrus, lateral bank of gyrus	Cerebral Cortex	ieu-b-42	Schizophrenia	rs77304590	False	True	0.0267228417309112	2.89054064071717e-06	-0.139101296775064	0.0297323575196379	3.0303800000000004e-24	0.585221	0.0476056	2.96797337042457e-06	-0.081405	0.0174	0.977739480255266	0.817401494684191	True
chr10_100267650_C_T_b38	CWF19L1	ENSG00000095485.16	rs12784396	4150	inferior temporal gyrus, lateral bank of gyrus	Cerebral Cortex	ebi-a-GCST006250	Cognitive function	rs12784396	False	True	0.0473232183072001	5.8156509643539e-06	0.0140073838993618	0.003090102927419	6.10161e-43	0.898983	0.0455256	5.80898158867295e-06	0.0125924	0.00277795	0.959251600268825	0.572040285362999	True
chr22_41108045_C_G_b38	L3MBTL2	ENSG00000100395.14	rs5758231	4150	inferior temporal gyrus, lateral bank of gyrus	Cerebral Cortex	ebi-a-GCST006250	Cognitive function	rs5758231	False	True	0.0202106456975412	2.12656680725475e-06	-0.0475287704848673	0.0100250331424703	1.36117e-14	0.283624	0.0330726	2.13000194493808e-06	-0.0134803	0.00284334	0.913143338152277	0.295081647201179	True
chr8_65596559_C_T_b38	ARMC1	ENSG00000104442.9	rs113093627	4150	inferior temporal gyrus, lateral bank of gyrus	Cerebral Cortex	ebi-a-GCST006250	Cognitive function	rs113093627	False	True	0.0079627575594101	6.8706098813587e-07	-0.0267810387050072	0.0053939809324318	5.09917e-25	0.519416	0.0412647	6.87400747395236e-07	-0.0139105	0.00280172	0.82945489437668	0.235565745267439	True
chr11_47741464_T_C_b38	MTCH2	ENSG00000109919.9	rs10838757	4150	inferior temporal gyrus, lateral bank of gyrus	Cerebral Cortex	ebi-a-GCST006250	Cognitive function	rs10838757	False	True	0.0012468715063868	7.36673558374965e-08	-0.0374755653495514	0.0069631444525792	1.56819e-15	0.413859	0.0462496	7.35800366811797e-08	-0.0155096	0.00288176	0.960208738254385	0.458590445914127	True
chr20_49009007_T_C_b38	STAU1	ENSG00000124214.19	rs6095394	4150	inferior temporal gyrus, lateral bank of gyrus	Cerebral Cortex	ebi-a-GCST006250	Cognitive function	rs6095394	False	True	3.0895696514982403e-10	4.68785055817182e-15	-0.086035755057846	0.0109809298511971	5.01296e-07	-0.254901	0.0484365	4.690293284059381e-15	0.0219306	0.00279905	0.853196510352095	0.226601444977104	True
chr15_40448514_A_G_b38	C15orf57	ENSG00000128891.15	rs1659563	4150	inferior temporal gyrus, lateral bank of gyrus	Cerebral Cortex	ebi-a-GCST006250	Cognitive function	rs1659563	False	True	0.0273750594986867	2.98295305722074e-06	0.0240972805433424	0.0051578192383764	7.56805e-12	0.546543	0.0733262	2.98600135180294e-06	0.0131702	0.00281897	0.767165946609049	0.124591603409524	True
chr17_36484820_G_A_b38	DHRS11	ENSG00000278535.4	rs34713024	4150	inferior temporal gyrus, lateral bank of gyrus	Cerebral Cortex	ebi-a-GCST006250	Cognitive function	rs34713024	False	True	0.0028511212666942	1.9086865667572e-07	-0.0237123523302609	0.0045530475139556	1.77898e-27	-0.61624	0.0455627	1.90998519111227e-07	0.0146125	0.00280577	0.853704473883745	0.0983734026177026	True
chr1_212342271_C_T_b38	TMEM206	ENSG00000065600.12	rs1774249	4150	inferior temporal gyrus, lateral bank of gyrus	Cerebral Cortex	ieu-a-1239	Years of schooling	rs1774249	False	True	0.0131210246940314	1.3237258940967e-06	0.0340227984546654	0.0070350879982193	2.39735e-08	-0.251596	0.0426062	1.34998828572225e-06	-0.00856	0.00177	0.952001125508935	0.502709332200209	True
chr18_46960413_C_G_b38	PIAS2	ENSG00000078043.15	rs12386118	4150	inferior temporal gyrus, lateral bank of gyrus	Cerebral Cortex	ieu-a-1239	Years of schooling	rs12386118	False	True	0.0033431361049717	2.34607322487875e-07	0.0273438708280491	0.0052893686782764	4.13463e-11	0.32329	0.0452724	2.21998479543701e-07	0.00884	0.00171	0.92732680749867	0.390822301707701	True
chr10_101969833_C_T_b38	NPM3	ENSG00000107833.10	rs3922860	4150	inferior temporal gyrus, lateral bank of gyrus	Cerebral Cortex	ieu-a-1239	Years of schooling	rs3922860	False	True	1.43611979640359e-15	1.00743574022361e-20	-0.0673961306692039	0.0072195235949054	4.27181e-06	0.239628	0.0501397	9.60063590945344e-21	-0.01615	0.00173	0.958763146750343	0.39881532935767	True
chr7_100308061_A_G_b38	PILRB	ENSG00000121716.20	rs28401739	4150	inferior temporal gyrus, lateral bank of gyrus	Cerebral Cortex	ieu-a-1239	Years of schooling	rs28401739	False	True	0.0003413571599734	1.6788911955966e-08	-0.0137116408486502	0.0024301932561022	2.74046e-52	0.897048	0.0374293	1.71001531509029e-08	-0.0123	0.00218	0.929174531903662	0.260802187882305	True
chr20_49009007_T_C_b38	STAU1	ENSG00000124214.19	rs6095394	4150	inferior temporal gyrus, lateral bank of gyrus	Cerebral Cortex	ieu-a-1239	Years of schooling	rs6095394	False	True	0.0351682538843287	4.04230282657791e-06	-0.0314631955151216	0.0068261795755999	5.01296e-07	-0.254901	0.0484365	3.89995862874433e-06	0.00802	0.00174	0.845898977421529	0.222004527527722	True
chr4_2963617_G_T_b38	GRK4	ENSG00000125388.19	rs28619042	4150	inferior temporal gyrus, lateral bank of gyrus	Cerebral Cortex	ieu-a-1239	Years of schooling	rs28619042	False	True	8.09818458811584e-08	2.1797683790731e-12	-0.0245736955299465	0.0034992942434643	2.04633e-13	-0.508674	0.0627885	2.06015549032001e-12	0.0125	0.00178	0.903858883556378	0.32962121169889	True
chr13_59845972_G_A_b38	DIAPH3	ENSG00000139734.17	rs341508	4150	inferior temporal gyrus, lateral bank of gyrus	Cerebral Cortex	ieu-a-1239	Years of schooling	rs341508	False	True	0.0015699498835901	9.47132905808083e-08	0.0335633270031385	0.006289288880844	1.49377e-07	-0.325951	0.0590087	9.21998044620457e-08	-0.01094	0.00205	0.978216431414094	0.683192035658624	True
chr18_23551965_T_C_b38	C18orf8	ENSG00000141452.9	rs1652343	4150	inferior temporal gyrus, lateral bank of gyrus	Cerebral Cortex	ieu-a-1239	Years of schooling	rs1652343	False	True	8.119610986899159e-11	1.1307404624739601e-15	0.0353826889804486	0.0044163415026991	2.81785e-14	0.384934	0.0455582	1.0899334970270701e-15	0.01362	0.0017	0.948518229982703	0.439158495482649	True
chr1_74200590_C_T_b38	LRRIQ3	ENSG00000162620.15	rs522042	4150	inferior temporal gyrus, lateral bank of gyrus	Cerebral Cortex	ieu-a-1239	Years of schooling	rs522042	False	True	1.02978280073525e-08	2.31165116052582e-13	-0.014175682901578	0.0019340819368124	3.1498800000000003e-24	-0.87897	0.0715382	2.3501739060913897e-13	0.01246	0.0017	0.918523473760087	0.297139941997128	True
chr3_53075336_A_G_b38	RFT1	ENSG00000163933.9	rs2581800	4150	inferior temporal gyrus, lateral bank of gyrus	Cerebral Cortex	ieu-a-1239	Years of schooling	rs2581800	False	True	0.0294346852534123	3.24026687645905e-06	0.0102706761872566	0.0022063889799257	1.34723e-30	-0.775022	0.0526216	3.40996561713363e-06	-0.00796	0.00171	0.752516232088397	0.118063204190339	True
chr11_47741464_T_C_b38	MTCH2	ENSG00000109919.9	rs10838757	4151	inferior temporal gyrus, bank of mts	Cerebral Cortex	ieu-b-2	Alzheimer's disease	rs10838757	False	True	0.000435865479982	2.22751047863168e-08	-0.208801519099491	0.0373304265374536	3.57545e-15	0.401817	0.0456257	2.46501746124005e-08	-0.0839	0.015	0.956987105793678	0.461884288870891	True
chr14_30614542_C_A_b38	SCFD1	ENSG00000092108.20	rs229243	4151	inferior temporal gyrus, bank of mts	Cerebral Cortex	ieu-a-1085	Amyotrophic lateral sclerosis	rs229243	False	True	0.0101981250375496	9.69230237682114e-07	0.0626431643337492	0.0127901010322321	1.33391e-08	0.282979	0.046972	9.69303988992184e-07	0.0177267	0.00361933	0.929304999511429	0.365227161329864	True
chr19_19265411_C_T_b38	TSSK6	ENSG00000178093.13	rs200962751	4151	inferior temporal gyrus, bank of mts	Cerebral Cortex	ieu-b-41	Bipolar disorder	rs8100097	True	True	0.0001133430371807	4.30237224209884e-09	0.229867155290884	0.0391454628742764	8.46739e-06	0.48026	0.103995	4.47702995315247e-09	0.110396	0.0188	0.938960021914381	0.459704613144477	True
chr1_66769637_C_A_b38	TCTEX1D1	ENSG00000152760.9	rs12727422	4151	inferior temporal gyrus, bank of mts	Cerebral Cortex	ebi-a-GCST005902	Major depressive disorder	rs12727422	False	True	0.0075078362867779	6.28692125142258e-07	-0.0159173126614987	0.0031948436547339	4.43144e-07	-0.516645	0.0976731	6.28492356037752e-07	0.0082236	0.0016506	0.901346146474398	0.300001845676306	True
chr20_46107215_A_G_b38	CD40	ENSG00000101017.13	rs6065926	4151	inferior temporal gyrus, bank of mts	Cerebral Cortex	ieu-b-18	Multiple sclerosis	rs6065926	False	True	1.59098131013395e-08	3.77810648813904e-13	-0.393337257210124	0.0541542083578576	1.86485e-07	0.3398	0.0620472	3.77659140145266e-13	-0.133656	0.0184016	0.980766221669767	0.689353142545305	True
chr1_160195661_C_T_b38	CASQ1	ENSG00000143318.12	rs10908769	4151	inferior temporal gyrus, bank of mts	Cerebral Cortex	ieu-b-18	Multiple sclerosis	rs3747621	True	True	0.0046737810091705	3.43893945340572e-07	-0.231357342138268	0.0453850879213699	4.82454e-13	0.39069	0.0491476	3.43898277060043e-07	-0.090389	0.0177315	0.974498707946181	0.650820199173921	True
chr5_177361569_T_C_b38	RGS14	ENSG00000169220.17	rs4976646	4151	inferior temporal gyrus, bank of mts	Cerebral Cortex	ieu-b-18	Multiple sclerosis	rs4976646	False	True	0.0064210587825252	5.02820313796629e-07	-0.3012907683716	0.0599555756082324	4.35823e-10	-0.316943	0.0473265	5.02805477280639e-07	0.095492	0.0190025	0.968011790921981	0.45396891875653	True
chr7_23238664_G_T_b38	GPNMB	ENSG00000136235.15	rs858271	4151	inferior temporal gyrus, bank of mts	Cerebral Cortex	ieu-b-7	Parkinson's disease	rs858271	False	True	0.000278943095356	1.28640255578454e-08	0.112391121101433	0.0197598210879552	5.827619999999999e-31	-0.875514	0.0588789	1.371987011638e-08	-0.0984	0.0173	0.957032911320182	0.587806284903335	True
chr3_136384507_A_G_b38	PCCB	ENSG00000114054.13	rs526574	4151	inferior temporal gyrus, bank of mts	Cerebral Cortex	ieu-b-42	Schizophrenia	rs521746	True	True	0.0054705761389363	4.11333910798547e-07	-0.155832964966959	0.0307749122915	1.69913e-08	0.357434	0.059818	4.00202686810514e-07	-0.0557	0.011	0.958804012438985	0.454686098364156	True
chr1_8420956_T_G_b38	RERE	ENSG00000142599.17	rs301805	4151	inferior temporal gyrus, bank of mts	Cerebral Cortex	ieu-b-42	Schizophrenia	rs301805	False	True	0.0030695858615345	2.09269789547011e-07	0.261164675533764	0.0503119339907426	2.20137e-07	0.218636	0.0401835	2.34298765315062e-07	0.0571	0.011	0.953868188905202	0.451704925496227	True
chr3_63940985_G_A_b38	THOC7	ENSG00000163634.11	rs7615475	4151	inferior temporal gyrus, bank of mts	Cerebral Cortex	ieu-b-42	Schizophrenia	rs7615475	False	True	0.0001759453004582	7.2089545185514515e-09	-0.239742182243156	0.0414349966356199	3.8997e-11	-0.28237	0.039482	7.73392578048999e-09	0.067696	0.0117	0.995987908760883	0.909814512225502	True
chr16_30000297_C_T_b38	INO80E	ENSG00000169592.14	rs12921996	4151	inferior temporal gyrus, bank of mts	Cerebral Cortex	ieu-b-42	Schizophrenia	rs12921996	False	True	5.40838221170799e-05	1.96983352746093e-09	0.181718915404556	0.0302850966761412	3.62189e-10	-0.359913	0.0534603	2.01599755007086e-09	-0.065403	0.0109	0.929543129173813	0.286315001689026	True
chr2_48406397_G_A_b38	FOXN2	ENSG00000170802.15	rs77304590	4151	inferior temporal gyrus, bank of mts	Cerebral Cortex	ieu-b-42	Schizophrenia	rs77304590	False	True	0.0267228417309112	2.89054064071717e-06	-0.132380921405688	0.0282959035987836	3.05094e-25	0.61493	0.0485255	2.96797337042457e-06	-0.081405	0.0174	0.977739369649204	0.817400720620115	True
chr10_100267650_C_T_b38	CWF19L1	ENSG00000095485.16	rs12784396	4151	inferior temporal gyrus, bank of mts	Cerebral Cortex	ebi-a-GCST006250	Cognitive function	rs12784396	False	True	0.0473232183072001	5.8156509643539e-06	0.0138596120488505	0.0030575036761145	1.74041e-43	0.908568	0.0454712	5.80898158867295e-06	0.0125924	0.00277795	0.959251528691378	0.572039836012367	True
chr22_41108045_C_G_b38	L3MBTL2	ENSG00000100395.14	rs5758231	4151	inferior temporal gyrus, bank of mts	Cerebral Cortex	ebi-a-GCST006250	Cognitive function	rs5758231	False	True	0.0202106456975412	2.12656680725474e-06	-0.0466176984234024	0.0098328647459772	1.41024e-14	0.289167	0.0337431	2.13000194493808e-06	-0.0134803	0.00284334	0.913064194549264	0.294874153336647	True
chr8_65596559_C_T_b38	ARMC1	ENSG00000104442.9	rs113093627	4151	inferior temporal gyrus, bank of mts	Cerebral Cortex	ebi-a-GCST006250	Cognitive function	rs113093627	False	True	0.0079627575594101	6.8706098813587e-07	-0.0270345645181665	0.0054450436793672	1.7057800000000003e-24	0.514545	0.0415358	6.87400747395236e-07	-0.0139105	0.00280172	0.828706462672258	0.234615982247728	True
chr11_47741464_T_C_b38	MTCH2	ENSG00000109919.9	rs10838757	4151	inferior temporal gyrus, bank of mts	Cerebral Cortex	ebi-a-GCST006250	Cognitive function	rs10838757	False	True	0.0012468715063868	7.36673558374965e-08	-0.038598665561686	0.0071718219985714	3.57545e-15	0.401817	0.0456257	7.35800366811797e-08	-0.0155096	0.00288176	0.960205567332317	0.458569837082018	True
chr20_49010633_G_T_b38	STAU1	ENSG00000124214.19	rs6095396	4151	inferior temporal gyrus, bank of mts	Cerebral Cortex	ebi-a-GCST006250	Cognitive function	rs6095396	False	True	1.03814639445991e-10	1.52394737013405e-15	-0.0911572511777956	0.0114303924885108	1.08225e-06	-0.242402	0.0476014	1.5300301891434701e-15	0.0220967	0.00277075	0.863074781235521	0.235050786442346	True
chr2_100051367_G_A_b38	AFF3	ENSG00000144218.18	rs35300735	4151	inferior temporal gyrus, bank of mts	Cerebral Cortex	ebi-a-GCST006250	Cognitive function	rs35300735	False	True	1.26268282121192e-05	4.10406757179735e-10	0.0449145236454103	0.0071863036877314	1.1914200000000001e-19	0.497623	0.0471913	4.09996359041765e-10	0.0223505	0.00357607	0.889277082226743	0.238080010502039	True
chr17_36484820_G_A_b38	DHRS11	ENSG00000278535.4	rs34713024	4151	inferior temporal gyrus, bank of mts	Cerebral Cortex	ebi-a-GCST006250	Cognitive function	rs34713024	False	True	0.0028511212666942	1.90868656675721e-07	-0.0236801890201709	0.0045468717842343	2.79637e-28	-0.617077	0.0446081	1.90998519111227e-07	0.0146125	0.00280577	0.88746303900633	0.128499592118945	True
chr1_212342271_C_T_b38	TMEM206	ENSG00000065600.12	rs1774249	4151	inferior temporal gyrus, bank of mts	Cerebral Cortex	ieu-a-1239	Years of schooling	rs1774249	False	True	0.0131210246940314	1.3237258940967e-06	0.0322487068494596	0.0066682489630307	3.42078e-09	-0.265437	0.0421569	1.34998828572225e-06	-0.00856	0.00177	0.952135243479922	0.503353974629659	True
chr18_46960413_C_G_b38	PIAS2	ENSG00000078043.15	rs12386118	4151	inferior temporal gyrus, bank of mts	Cerebral Cortex	ieu-a-1239	Years of schooling	rs12386118	False	True	0.0033431361049717	2.34607322487875e-07	0.0277027408164161	0.0053587880991031	1.05841e-10	0.319102	0.0458127	2.21998479543701e-07	0.00884	0.00171	0.928517816330095	0.395070932237935	True
chr20_46107215_A_G_b38	CD40	ENSG00000101017.13	rs6065926	4151	inferior temporal gyrus, bank of mts	Cerebral Cortex	ieu-a-1239	Years of schooling	rs6065926	False	True	0.0001306029497636	5.13800991325378e-09	0.0338728663919953	0.0057975279576221	1.86485e-07	0.3398	0.0620472	5.3499534101253714e-09	0.01151	0.00197	0.988851977015083	0.841168497740963	True
chr18_13037019_C_A_b38	CEP192	ENSG00000101639.18	rs8097038	4151	inferior temporal gyrus, bank of mts	Cerebral Cortex	ieu-a-1239	Years of schooling	rs8097038	False	True	0.0466337194834959	5.61929265911456e-06	0.0086570219406194	0.0019067364780604	3.09459e-40	-0.912554	0.0490587	5.26005154534987e-06	-0.0079	0.00174	0.903955266449397	0.362866943319391	True
chr10_101969833_C_T_b38	NPM3	ENSG00000107833.10	rs3922860	4151	inferior temporal gyrus, bank of mts	Cerebral Cortex	ieu-a-1239	Years of schooling	rs3922860	False	True	1.43611979640359e-15	1.00743574022361e-20	-0.064310346200712	0.0068889720697976	1.08033e-06	0.251126	0.0493108	9.60063590945344e-21	-0.01615	0.00173	0.952687112675463	0.350619726290699	True
chr7_100308061_A_G_b38	PILRB	ENSG00000121716.20	rs28401739	4151	inferior temporal gyrus, bank of mts	Cerebral Cortex	ieu-a-1239	Years of schooling	rs28401739	False	True	0.0003413571599734	1.6788911955966e-08	-0.013426408544872	0.0023796398884407	8.521640000000001e-54	0.916105	0.0371039	1.71001531509029e-08	-0.0123	0.00218	0.929174531903662	0.260802187882305	True
chr20_49010633_G_T_b38	STAU1	ENSG00000124214.19	rs6095396	4151	inferior temporal gyrus, bank of mts	Cerebral Cortex	ieu-a-1239	Years of schooling	rs6095396	False	True	0.0329943032709133	3.72010347297785e-06	-0.0332092969529954	0.0071781585960511	1.08225e-06	-0.242402	0.0476014	3.49003674925e-06	0.00805	0.00174	0.886703030170007	0.283622163735395	True
chr4_2963617_G_T_b38	GRK4	ENSG00000125388.19	rs28619042	4151	inferior temporal gyrus, bank of mts	Cerebral Cortex	ieu-a-1239	Years of schooling	rs28619042	False	True	8.09818458811584e-08	2.1797683790731e-12	-0.0239929211285502	0.0034165919687055	7.98755e-14	-0.520987	0.0630196	2.06015549032001e-12	0.0125	0.00178	0.90579167211282	0.334599643801726	True
chr13_59750122_T_C_b38	DIAPH3	ENSG00000139734.17	rs7999384	4151	inferior temporal gyrus, bank of mts	Cerebral Cortex	ieu-a-1239	Years of schooling	rs7999384	False	True	0.0002373919050097	1.06394193292906e-08	0.0317223148094937	0.0055456582955002	7.81969e-09	0.34802	0.0567553	1.13000404994067e-08	0.01104	0.00193	0.972471735472693	0.659468211346137	True
chr18_23551965_T_C_b38	C18orf8	ENSG00000141452.9	rs1652343	4151	inferior temporal gyrus, bank of mts	Cerebral Cortex	ieu-a-1239	Years of schooling	rs1652343	False	True	8.119610986899159e-11	1.13074046247398e-15	0.0352094470927647	0.0043947180659104	2.92463e-14	0.386828	0.0458175	1.0899334970270701e-15	0.01362	0.0017	0.949799515421105	0.445708652116476	True
chr1_74200590_C_T_b38	LRRIQ3	ENSG00000162620.15	rs522042	4151	inferior temporal gyrus, bank of mts	Cerebral Cortex	ieu-a-1239	Years of schooling	rs522042	False	True	1.02978280073525e-08	2.31165116052582e-13	-0.0137963870296246	0.0018823320987449	5.33452e-26	-0.903135	0.069682	2.3501739060913897e-13	0.01246	0.0017	0.920296783882443	0.302162602938247	True
chr3_56557150_A_G_b38	CCDC66	ENSG00000180376.16	rs73079891	4151	inferior temporal gyrus, bank of mts	Cerebral Cortex	ieu-a-1239	Years of schooling	rs73079891	False	True	0.00645263179628	5.07304516182877e-07	0.020176866537352	0.0040164722615337	6.24527e-13	0.423257	0.0535542	5.13996308592714e-07	0.00854	0.0017	0.873597459181831	0.321712179962406	True
chr11_47602338_C_T_b38	MTCH2	ENSG00000109919.9	rs12363232	4158	fusiform gyrus, bank of the its	Cerebral Cortex	ieu-b-2	Alzheimer's disease	rs12363232	False	True	0.0001826718494096	7.70287883490527e-09	-0.203814033718134	0.0352934851966034	1.52842e-15	0.427841	0.0477887	7.68900246263787e-09	-0.0872	0.0151	0.965600743341278	0.465088843360796	True
chr14_30614542_C_A_b38	SCFD1	ENSG00000092108.20	rs229243	4158	fusiform gyrus, bank of the its	Cerebral Cortex	ieu-a-1085	Amyotrophic lateral sclerosis	rs229243	False	True	0.0101981250375496	9.69230237682114e-07	0.0602770608697426	0.0123070043898574	3.20722e-09	0.294087	0.0466128	9.69303988992184e-07	0.0177267	0.00361933	0.929196878044073	0.364843242701268	True
chr1_160195661_C_T_b38	CASQ1	ENSG00000143318.12	rs10908769	4158	fusiform gyrus, bank of the its	Cerebral Cortex	ieu-b-18	Multiple sclerosis	rs3747621	True	True	0.0046737810091705	3.43893945340572e-07	-0.238686115966981	0.0468227645539671	2.36861e-12	0.378694	0.0494102	3.43898277060043e-07	-0.090389	0.0177315	0.974503295940326	0.650862765057831	True
chr5_177361569_T_C_b38	RGS14	ENSG00000169220.17	rs4976646	4158	fusiform gyrus, bank of the its	Cerebral Cortex	ieu-b-18	Multiple sclerosis	rs4976646	False	True	0.0064210587825252	5.02820313796631e-07	-0.311573561992019	0.0620018076043369	1.87022e-09	-0.306483	0.0477753	5.02805477280639e-07	0.095492	0.0190025	0.944460547145741	0.317918049129929	True
chr7_23238664_G_T_b38	GPNMB	ENSG00000136235.15	rs858271	4158	fusiform gyrus, bank of the its	Cerebral Cortex	ieu-b-7	Parkinson's disease	rs858271	False	True	0.000278943095356	1.28640255578454e-08	0.113050171758137	0.0198756907664204	5.730519999999999e-31	-0.87041	0.0585244	1.371987011638e-08	-0.0984	0.0173	0.956201593985014	0.582944302543693	True
chr3_136384507_A_G_b38	PCCB	ENSG00000114054.13	rs526574	4158	fusiform gyrus, bank of the its	Cerebral Cortex	ieu-b-42	Schizophrenia	rs521746	True	True	0.0054705761389363	4.11333910798548e-07	-0.166636749835457	0.0329085143301621	7.93218e-08	0.33426	0.0590836	4.00202686810514e-07	-0.0557	0.011	0.956907879471588	0.443257229224522	True
chr3_63903259_G_C_b38	THOC7	ENSG00000163634.11	rs56293138	4158	fusiform gyrus, bank of the its	Cerebral Cortex	ieu-b-42	Schizophrenia	rs56293138	False	True	0.0001842192251672	7.801632283438881e-09	-0.239615053245852	0.0415083941134819	4.70436e-11	-0.286689	0.0402823	7.82798527413914e-09	0.068695	0.0119	0.9960209158505	0.902651746290356	True
chr16_30000297_C_T_b38	INO80E	ENSG00000169592.14	rs12921996	4158	fusiform gyrus, bank of the its	Cerebral Cortex	ieu-b-42	Schizophrenia	rs12921996	False	True	5.40838221170799e-05	1.96983352746094e-09	0.183460169370289	0.0305752923587015	3.89508e-10	-0.356497	0.0530625	2.01599755007086e-09	-0.065403	0.0109	0.933114681144822	0.297863372192889	True
chr2_48406397_G_A_b38	FOXN2	ENSG00000170802.15	rs77304590	4158	fusiform gyrus, bank of the its	Cerebral Cortex	ieu-b-42	Schizophrenia	rs77304590	False	True	0.0267228417309112	2.89054064071717e-06	-0.137156287909422	0.0293166194904974	3.2251900000000003e-24	0.59352	0.0483212	2.96797337042457e-06	-0.081405	0.0174	0.977739484618226	0.817401525217859	True
chr10_100267650_C_T_b38	CWF19L1	ENSG00000095485.16	rs12784396	4158	fusiform gyrus, bank of the its	Cerebral Cortex	ebi-a-GCST006250	Cognitive function	rs12784396	False	True	0.0473232183072001	5.8156509643539e-06	0.013785583618973	0.0030411726131893	5.63391e-43	0.913447	0.0462233	5.80898158867295e-06	0.0125924	0.00277795	0.959250096556075	0.572030845454351	True
chr22_41108045_C_G_b38	L3MBTL2	ENSG00000100395.14	rs5758231	4158	fusiform gyrus, bank of the its	Cerebral Cortex	ebi-a-GCST006250	Cognitive function	rs5758231	False	True	0.0202106456975412	2.12656680725474e-06	-0.0455390924814875	0.0096053591697746	2.79226e-15	0.296016	0.0334506	2.13000194493808e-06	-0.0134803	0.00284334	0.913148512227131	0.295095221167187	True
chr8_65596559_C_T_b38	ARMC1	ENSG00000104442.9	rs113093627	4158	fusiform gyrus, bank of the its	Cerebral Cortex	ebi-a-GCST006250	Cognitive function	rs113093627	False	True	0.0079627575594101	6.8706098813587e-07	-0.0269818640287072	0.0054344292503152	1.41461e-25	0.51555	0.0402792	6.87400747395236e-07	-0.0139105	0.00280172	0.827976024306228	0.233694772492013	True
chr11_47602338_C_T_b38	MTCH2	ENSG00000109919.9	rs12363232	4158	fusiform gyrus, bank of the its	Cerebral Cortex	ebi-a-GCST006250	Cognitive function	rs12363232	False	True	0.0007700935379805	4.25372745526187e-08	-0.0370219310444768	0.006755850888531	1.52842e-15	0.427841	0.0477887	4.24502253432729e-08	-0.0158395	0.00289043	0.965508833775118	0.441675613370004	True
chr15_40448514_A_G_b38	C15orf57	ENSG00000128891.15	rs1659563	4158	fusiform gyrus, bank of the its	Cerebral Cortex	ebi-a-GCST006250	Cognitive function	rs1659563	False	True	0.0273750594986867	2.98295305722076e-06	0.0241638197703646	0.0051720613975539	3.31632e-12	0.545038	0.0716827	2.98600135180294e-06	0.0131702	0.00281897	0.767165455014607	0.124591303202396	True
chr2_100051367_G_A_b38	AFF3	ENSG00000144218.18	rs35300735	4158	fusiform gyrus, bank of the its	Cerebral Cortex	ebi-a-GCST006250	Cognitive function	rs35300735	False	True	1.26268282121192e-05	4.10406757179733e-10	0.0450366128388753	0.007205837904061	2.67033e-20	0.496274	0.0459815	4.09996359041765e-10	0.0223505	0.00357607	0.885852483571781	0.231910634015987	True
chr17_36484820_G_A_b38	DHRS11	ENSG00000278535.4	rs34713024	4158	fusiform gyrus, bank of the its	Cerebral Cortex	ebi-a-GCST006250	Cognitive function	rs34713024	False	True	0.0028511212666942	1.9086865667572e-07	-0.0234936717815478	0.0045110583045005	1.42032e-27	-0.621976	0.0458598	1.90998519111227e-07	0.0146125	0.00280577	0.889390537307179	0.130693125932837	True
chr18_46960413_C_G_b38	PIAS2	ENSG00000078043.15	rs12386118	4158	fusiform gyrus, bank of the its	Cerebral Cortex	ieu-a-1239	Years of schooling	rs12386118	False	True	0.0033431361049717	2.34607322487875e-07	0.027723765916076	0.0053628551715486	2.69565e-10	0.31886	0.0469697	2.21998479543701e-07	0.00884	0.00171	0.928481785874913	0.394943570185768	True
chr10_101846786_C_T_b38	NPM3	ENSG00000107833.10	rs11191129	4158	fusiform gyrus, bank of the its	Cerebral Cortex	ieu-a-1239	Years of schooling	rs11191129	False	True	3.84595140754855e-17	2.06841205019026e-22	-0.0663240255317801	0.0068105865023678	1.10775e-06	-0.252548	0.0496446	2.41991437833922e-22	0.01675	0.00172	0.911602132843334	0.200501892397408	True
chr7_100308061_A_G_b38	PILRB	ENSG00000121716.20	rs28401739	4158	fusiform gyrus, bank of the its	Cerebral Cortex	ieu-a-1239	Years of schooling	rs28401739	False	True	0.0003413571599734	1.6788911955966e-08	-0.0136300472729932	0.0024157319557012	4.88184e-52	0.902418	0.0378415	1.71001531509029e-08	-0.0123	0.00218	0.929174531903662	0.260802187882305	True
chr4_2963617_G_T_b38	GRK4	ENSG00000125388.19	rs28619042	4158	fusiform gyrus, bank of the its	Cerebral Cortex	ieu-a-1239	Years of schooling	rs28619042	False	True	8.09818458811584e-08	2.17976837907308e-12	-0.0238324937940186	0.0033937471162682	4.21651e-14	-0.524494	0.0625966	2.06015549032001e-12	0.0125	0.00178	0.904872982443911	0.332217339427891	True
chr13_59750122_T_C_b38	DIAPH3	ENSG00000139734.17	rs7999384	4158	fusiform gyrus, bank of the its	Cerebral Cortex	ieu-a-1239	Years of schooling	rs7999384	False	True	0.0002373919050097	1.06394193292906e-08	0.0324143398220735	0.0056666373058516	1.89539e-08	0.34059	0.057212	1.13000404994067e-08	0.01104	0.00193	0.972666993493162	0.661278569680213	True
chr18_23551965_T_C_b38	C18orf8	ENSG00000141452.9	rs1652343	4158	fusiform gyrus, bank of the its	Cerebral Cortex	ieu-a-1239	Years of schooling	rs1652343	False	True	8.119610986899159e-11	1.13074046247398e-15	0.0352965872191109	0.00440559458682	2.57156e-14	0.385873	0.0455833	1.0899334970270701e-15	0.01362	0.0017	0.948048471314142	0.436800656027804	True
chr1_74200590_C_T_b38	LRRIQ3	ENSG00000162620.15	rs522042	4158	fusiform gyrus, bank of the its	Cerebral Cortex	ieu-a-1239	Years of schooling	rs522042	False	True	1.02978280073525e-08	2.31165116052584e-13	-0.0139039688801056	0.0018970102003354	1.01955e-25	-0.896147	0.0697196	2.3501739060913897e-13	0.01246	0.0017	0.91921211329092	0.299072753133485	True
chr3_53075336_A_G_b38	RFT1	ENSG00000163933.9	rs2581800	4158	fusiform gyrus, bank of the its	Cerebral Cortex	ieu-a-1239	Years of schooling	rs2581800	False	True	0.0294346852534123	3.24026687645905e-06	0.0101869614571962	0.0021884050366589	1.05959e-32	-0.781391	0.0502479	3.40996561713363e-06	-0.00796	0.00171	0.742405174587705	0.11259823490083	True
chr11_47602338_C_T_b38	MTCH2	ENSG00000109919.9	rs12363232	4160	fusiform gyrus, bank of cos	Cerebral Cortex	ieu-b-2	Alzheimer's disease	rs12363232	False	True	0.0001826718494096	7.70287883490523e-09	-0.20508382095618	0.035513368078421	7.55855e-16	0.425192	0.0468622	7.68900246263787e-09	-0.0872	0.0151	0.965414596624548	0.463698448141444	True
chr14_30622552_T_A_b38	SCFD1	ENSG00000092108.20	rs229143	4160	fusiform gyrus, bank of cos	Cerebral Cortex	ieu-a-1085	Amyotrophic lateral sclerosis	rs229143	False	True	0.0027786025749129	1.81352218502014e-07	0.0631630457370005	0.0121059934709309	1.55447e-09	0.298358	0.0462482	1.81359370633197e-07	0.0188452	0.00361192	0.924720008406013	0.350093148254717	True
chr19_19265411_C_T_b38	TSSK6	ENSG00000178093.13	rs200962751	4160	fusiform gyrus, bank of cos	Cerebral Cortex	ieu-b-41	Bipolar disorder	rs8100097	True	True	0.0001133430371807	4.302372242098871e-09	0.223348446316539	0.0380353526463906	4.75685e-06	0.494277	0.103968	4.47702995315247e-09	0.110396	0.0188	0.943210869653017	0.474042630196592	True
chr1_66769637_C_A_b38	TCTEX1D1	ENSG00000152760.9	rs12727422	4160	fusiform gyrus, bank of cos	Cerebral Cortex	ebi-a-GCST005902	Major depressive disorder	rs12727422	False	True	0.0075078362867779	6.28692125142258e-07	-0.0154410315050668	0.0030992468751232	3.92491e-07	-0.532581	0.100185	6.28492356037752e-07	0.0082236	0.0016506	0.902565566178409	0.302992379392954	True
chr6_31272091_G_C_b38	HLA-C	ENSG00000204525.16	rs9264674	4160	fusiform gyrus, bank of cos	Cerebral Cortex	ebi-a-GCST005902	Major depressive disorder	rs7767581	True	True	0.0055210505661275	4.20006216253287e-07	-0.0090110218740924	0.0017809542705808	1.27218e-27	-0.695526	0.0512136	4.200490433962e-07	0.0062674	0.0012387	0.7949608915243	0.538402693014358	True
chr20_46107215_A_G_b38	CD40	ENSG00000101017.13	rs6065926	4160	fusiform gyrus, bank of cos	Cerebral Cortex	ieu-b-18	Multiple sclerosis	rs6065926	False	True	1.59098131013395e-08	3.77810648813902e-13	-0.383599386957345	0.052813509898802	9.63771e-08	0.348426	0.0620363	3.77659140145266e-13	-0.133656	0.0184016	0.981564545293458	0.697630523610597	True
chr4_15736259_C_T_b38	CD38	ENSG00000004468.12	rs4698413	4160	fusiform gyrus, bank of cos	Cerebral Cortex	ieu-b-7	Parkinson's disease	rs4698413	False	True	7.43492297562386e-09	1.50286161334119e-13	-0.550415583724375	0.0745123433244924	6.84401e-06	-0.225466	0.0482941	1.57000125656149e-13	0.1241	0.0168	0.995355831068929	0.945864865648934	True
chr7_23238664_G_T_b38	GPNMB	ENSG00000136235.15	rs858271	4160	fusiform gyrus, bank of cos	Cerebral Cortex	ieu-b-7	Parkinson's disease	rs858271	False	True	0.000278943095356	1.28640255578453e-08	0.113644106848559	0.0199801122813015	4.99698e-31	-0.865861	0.0581281	1.371987011638e-08	-0.0984	0.0173	0.956411129225298	0.584162971273486	True
chr3_136384507_A_G_b38	PCCB	ENSG00000114054.13	rs526574	4160	fusiform gyrus, bank of cos	Cerebral Cortex	ieu-b-42	Schizophrenia	rs521746	True	True	0.0054705761389363	4.11333910798548e-07	-0.165880446953994	0.0327591546946847	6.65198e-08	0.335784	0.058969	4.00202686810514e-07	-0.0557	0.011	0.955092112100405	0.432573663613996	True
chr3_63940985_G_A_b38	THOC7	ENSG00000163634.11	rs7615475	4160	fusiform gyrus, bank of cos	Cerebral Cortex	ieu-b-42	Schizophrenia	rs7615475	False	True	0.0001759453004582	7.208954518551411e-09	-0.249994460652166	0.043206913106097	2.2511e-10	-0.27079	0.0396886	7.73392578048999e-09	0.067696	0.0117	0.995966074095895	0.909366296466224	True
chr16_30000297_C_T_b38	INO80E	ENSG00000169592.14	rs12921996	4160	fusiform gyrus, bank of cos	Cerebral Cortex	ieu-b-42	Schizophrenia	rs12921996	False	True	5.40838221170799e-05	1.96983352746094e-09	0.177957177957178	0.0296581691930529	1.00716e-10	-0.367521	0.0526935	2.01599755007086e-09	-0.065403	0.0109	0.935645781125189	0.306565429645166	True
chr2_48406397_G_A_b38	FOXN2	ENSG00000170802.15	rs77304590	4160	fusiform gyrus, bank of cos	Cerebral Cortex	ieu-b-42	Schizophrenia	rs77304590	False	True	0.0267228417309112	2.89054064071717e-06	-0.135038518449707	0.0288639545608366	4.50507e-24	0.602828	0.0493003	2.96797337042457e-06	-0.081405	0.0174	0.977739509890166	0.81740170208088	True
chr9_129106712_A_G_b38	CRAT	ENSG00000095321.16	rs3124499	4160	fusiform gyrus, bank of cos	Cerebral Cortex	ebi-a-GCST006250	Cognitive function	rs3124499	False	True	5.40838221170799e-05	1.8666412082542803e-09	-0.0653948265911118	0.010882802525491	4.94831e-08	-0.285885	0.0496687	1.8650049979751603e-09	0.0186954	0.00311123	0.74415617141231	0.106770593041233	True
chr10_100267650_C_T_b38	CWF19L1	ENSG00000095485.16	rs12784396	4160	fusiform gyrus, bank of cos	Cerebral Cortex	ebi-a-GCST006250	Cognitive function	rs12784396	False	True	0.0473232183072001	5.81565096435392e-06	0.0136659565485874	0.0030147822491461	1.10241e-42	0.921443	0.0469246	5.80898158867295e-06	0.0125924	0.00277795	0.959247886657098	0.572016972808219	True
chr22_41108045_C_G_b38	L3MBTL2	ENSG00000100395.14	rs5758231	4160	fusiform gyrus, bank of cos	Cerebral Cortex	ebi-a-GCST006250	Cognitive function	rs5758231	False	True	0.0202106456975412	2.12656680725474e-06	-0.0471045992354409	0.0099355645786887	4.01524e-14	0.286178	0.0341196	2.13000194493808e-06	-0.0134803	0.00284334	0.912198458770509	0.292621015635931	True
chr8_65596559_C_T_b38	ARMC1	ENSG00000104442.9	rs113093627	4160	fusiform gyrus, bank of cos	Cerebral Cortex	ebi-a-GCST006250	Cognitive function	rs113093627	False	True	0.0079627575594101	6.8706098813587e-07	-0.0277018819077965	0.0055794483720004	3.81304e-24	0.50215	0.0409745	6.87400747395236e-07	-0.0139105	0.00280172	0.828297509937264	0.2340995289954	True
chr11_47602338_C_T_b38	MTCH2	ENSG00000109919.9	rs12363232	4160	fusiform gyrus, bank of cos	Cerebral Cortex	ebi-a-GCST006250	Cognitive function	rs12363232	False	True	0.0007700935379805	4.25372745526189e-08	-0.0372525823627914	0.0067979406950271	7.55855e-16	0.425192	0.0468622	4.24502253432729e-08	-0.0158395	0.00289043	0.964648613052318	0.435389146663758	True
chr20_49010633_G_T_b38	STAU1	ENSG00000124214.19	rs6095396	4160	fusiform gyrus, bank of cos	Cerebral Cortex	ebi-a-GCST006250	Cognitive function	rs6095396	False	True	1.03814639445991e-10	1.52394737013405e-15	-0.0907596194919988	0.0113805326454835	1.07256e-06	-0.243464	0.047791	1.5300301891434701e-15	0.0220967	0.00277075	0.82950026535769	0.193712234711873	True
chr15_40448514_A_G_b38	C15orf57	ENSG00000128891.15	rs1659563	4160	fusiform gyrus, bank of cos	Cerebral Cortex	ebi-a-GCST006250	Cognitive function	rs1659563	False	True	0.0273750594986867	2.98295305722076e-06	0.0246265405378115	0.0052711028670691	4.30865e-12	0.534797	0.0707772	2.98600135180294e-06	0.0131702	0.00281897	0.767165670937475	0.124591435062146	True
chr2_100054987_T_C_b38	AFF3	ENSG00000144218.18	rs4851244	4160	fusiform gyrus, bank of cos	Cerebral Cortex	ebi-a-GCST006250	Cognitive function	rs4851244	False	True	7.99035892177063e-05	2.9562366597351803e-09	0.0427483283380219	0.007203952765295	3.94168e-20	0.499802	0.046587	2.9589661708197102e-09	0.0213657	0.00360055	0.880915643887989	0.221695445231373	True
chr17_36484820_G_A_b38	DHRS11	ENSG00000278535.4	rs34713024	4160	fusiform gyrus, bank of cos	Cerebral Cortex	ebi-a-GCST006250	Cognitive function	rs34713024	False	True	0.0028511212666942	1.90868656675721e-07	-0.0234410216676051	0.0045009488700986	3.40942e-28	-0.623373	0.0451712	1.90998519111227e-07	0.0146125	0.00280577	0.874662628972256	0.115418369578188	True
chr18_46960413_C_G_b38	PIAS2	ENSG00000078043.15	rs12386118	4160	fusiform gyrus, bank of cos	Cerebral Cortex	ieu-a-1239	Years of schooling	rs12386118	False	True	0.0033431361049717	2.34607322487875e-07	0.0273414182278183	0.0052888942499512	1.04066e-09	0.323319	0.0495185	2.21998479543701e-07	0.00884	0.00171	0.929686195553485	0.399328594020323	True
chr20_46107215_A_G_b38	CD40	ENSG00000101017.13	rs6065926	4160	fusiform gyrus, bank of cos	Cerebral Cortex	ieu-a-1239	Years of schooling	rs6065926	False	True	0.0001306029497636	5.13800991325378e-09	0.0330342741356845	0.0056539982664898	9.63771e-08	0.348426	0.0620363	5.3499534101253714e-09	0.01151	0.00197	0.989193810075334	0.845018933371684	True
chr10_101846786_C_T_b38	NPM3	ENSG00000107833.10	rs11191129	4160	fusiform gyrus, bank of cos	Cerebral Cortex	ieu-a-1239	Years of schooling	rs11191129	False	True	3.84595140754855e-17	2.06841205019026e-22	-0.0673277514942741	0.0069136556758299	6.88125e-07	-0.248783	0.0479082	2.41991437833922e-22	0.01675	0.00172	0.901285177986959	0.180718488726518	True
chr7_100308061_A_G_b38	PILRB	ENSG00000121716.20	rs28401739	4160	fusiform gyrus, bank of cos	Cerebral Cortex	ieu-a-1239	Years of schooling	rs28401739	False	True	0.0003413571599734	1.6788911955966e-08	-0.0135691197723036	0.0024049334230586	1.10597e-52	0.90647	0.0375281	1.71001531509029e-08	-0.0123	0.00218	0.929174531903662	0.260802187882305	True
chr20_49010633_G_T_b38	STAU1	ENSG00000124214.19	rs6095396	4160	fusiform gyrus, bank of cos	Cerebral Cortex	ieu-a-1239	Years of schooling	rs6095396	False	True	0.0329943032709133	3.72010347297787e-06	-0.0330644366312884	0.0071468471724772	1.07256e-06	-0.243464	0.047791	3.49003674925e-06	0.00805	0.00174	0.864626493715409	0.246358308884475	True
chr4_2963617_G_T_b38	GRK4	ENSG00000125388.19	rs28619042	4160	fusiform gyrus, bank of cos	Cerebral Cortex	ieu-a-1239	Years of schooling	rs28619042	False	True	8.09818458811584e-08	2.17976837907308e-12	-0.0243545081168705	0.0034680819558423	9.5982e-14	-0.513252	0.0623271	2.06015549032001e-12	0.0125	0.00178	0.90216192698419	0.325353909685691	True
chr13_59750122_T_C_b38	DIAPH3	ENSG00000139734.17	rs7999384	4160	fusiform gyrus, bank of cos	Cerebral Cortex	ieu-a-1239	Years of schooling	rs7999384	False	True	0.0002373919050097	1.06394193292906e-08	0.0316650843685196	0.0055356533361633	1.19171e-08	0.348649	0.0576547	1.13000404994067e-08	0.01104	0.00193	0.972881866575163	0.66299395236615	True
chr18_23551965_T_C_b38	C18orf8	ENSG00000141452.9	rs1652343	4160	fusiform gyrus, bank of cos	Cerebral Cortex	ieu-a-1239	Years of schooling	rs1652343	False	True	8.119610986899159e-11	1.13074046247398e-15	0.0350038550501157	0.0043690567977383	1.71927e-14	0.3891	0.0455874	1.0899334970270701e-15	0.01362	0.0017	0.953074866184574	0.463288390365079	True
chr1_74200590_C_T_b38	LRRIQ3	ENSG00000162620.15	rs522042	4160	fusiform gyrus, bank of cos	Cerebral Cortex	ieu-a-1239	Years of schooling	rs522042	False	True	1.02978280073525e-08	2.31165116052584e-13	-0.0138592738674827	0.0018909121649053	2.33678e-26	-0.899037	0.0686416	2.3501739060913897e-13	0.01246	0.0017	0.919194430914418	0.299022845805942	True
chr3_53075336_A_G_b38	RFT1	ENSG00000163933.9	rs2581800	4160	fusiform gyrus, bank of cos	Cerebral Cortex	ieu-a-1239	Years of schooling	rs2581800	False	True	0.0294346852534123	3.24026687645905e-06	0.010226722322648	0.002196946629614	2.31792e-33	-0.778353	0.0492287	3.40996561713363e-06	-0.00796	0.00171	0.741502557041069	0.112128018558692	True
chr13_91340967_T_C_b38	GPC5	ENSG00000179399.14	rs76616232	4160	fusiform gyrus, bank of cos	Cerebral Cortex	ieu-a-1239	Years of schooling	rs76616232	False	True	0.0010762671545164	6.17421966661787e-08	0.0540512413573301	0.0099841944023467	7.93529e-06	0.307486	0.0663609	5.97998369714251e-08	0.01662	0.00307	0.742736966579424	0.148932387544525	True
chr11_47602338_C_T_b38	MTCH2	ENSG00000109919.9	rs12363232	4166	Heschl's gyrus	Cerebral Cortex	ieu-b-2	Alzheimer's disease	rs12363232	False	True	0.0001826718494096	7.70287883490523e-09	-0.212034927404785	0.036717057383168	5.11733e-15	0.411253	0.0470271	7.68900246263787e-09	-0.0872	0.0151	0.965380825692301	0.463447034486846	True
chr14_30614542_C_A_b38	SCFD1	ENSG00000092108.20	rs229243	4166	Heschl's gyrus	Cerebral Cortex	ieu-a-1085	Amyotrophic lateral sclerosis	rs229243	False	True	0.0101981250375496	9.69230237682114e-07	0.0589253838508408	0.0120310271811936	1.16931e-09	0.300833	0.0462347	9.69303988992184e-07	0.0177267	0.00361933	0.927854350836412	0.360167346117651	True
chr1_66579946_T_G_b38	TCTEX1D1	ENSG00000152760.9	rs58274265	4166	Heschl's gyrus	Cerebral Cortex	ebi-a-GCST005902	Major depressive disorder	rs58274265	False	True	0.0004900479926036	2.54897519187923e-08	-0.0182612717654201	0.0032785684689285	3.78773e-08	-0.518885	0.089291	2.55152601090967e-08	0.0094755	0.0017012	0.87438766421365	0.360423408665993	True
chr6_31272091_G_C_b38	HLA-C	ENSG00000204525.16	rs9264674	4166	Heschl's gyrus	Cerebral Cortex	ebi-a-GCST005902	Major depressive disorder	rs7767581	True	True	0.0055210505661275	4.20006216253287e-07	-0.0088721344707211	0.001753504318997	5.59482e-28	-0.706414	0.0514966	4.200490433962e-07	0.0062674	0.0012387	0.791234383015017	0.532753953538088	True
chr20_46107215_A_G_b38	CD40	ENSG00000101017.13	rs6065926	4166	Heschl's gyrus	Cerebral Cortex	ieu-b-18	Multiple sclerosis	rs6065926	False	True	1.59098131013395e-08	3.77810648813904e-13	-0.398777911708895	0.0549032712343808	3.0596e-07	0.335164	0.0624138	3.77659140145266e-13	-0.133656	0.0184016	0.978248129353498	0.662574648667742	True
chr1_160195305_A_C_b38	CASQ1	ENSG00000143318.12	rs2275703	4166	Heschl's gyrus	Cerebral Cortex	ieu-b-18	Multiple sclerosis	rs2275703	False	True	0.0065343586397129	5.16276441900522e-07	-0.248593349718462	0.0495189794405649	5.66139e-12	0.384495	0.051222	5.16297473697589e-07	-0.0955829	0.0190398	0.974504382377156	0.650872845414069	True
chr7_23193040_T_C_b38	NUPL2	ENSG00000136243.16	rs1637221	4166	Heschl's gyrus	Cerebral Cortex	ieu-b-7	Parkinson's disease	rs1637221	False	True	0.0001306029497636	5.1916730876751605e-09	0.127225518369731	0.021781800810382	2.6576000000000003e-31	-0.808014	0.0538582	5.454940275616021e-09	-0.1028	0.0176	0.968896198203864	0.665337163342281	True
chr3_136392816_G_T_b38	PCCB	ENSG00000114054.13	rs834304	4166	Heschl's gyrus	Cerebral Cortex	ieu-b-42	Schizophrenia	rs834304	False	True	0.0004215793108751	2.14464245066521e-08	-0.147538627724778	0.0263466112270096	3.07861e-10	0.417511	0.0617315	2.44202440576282e-08	-0.061599	0.011	0.964329261091249	0.491999072157028	True
chr1_8371547_C_T_b38	RERE	ENSG00000142599.17	rs3795310	4166	Heschl's gyrus	Cerebral Cortex	ieu-b-42	Schizophrenia	rs3795310	False	True	0.0083774715810859	7.25673860697504e-07	0.241888664991878	0.0488233570940338	1.54926e-07	-0.225302	0.040845	7.77696241367267e-07	-0.054498	0.011	0.952226069317703	0.500363522947522	True
chr3_63903259_G_C_b38	THOC7	ENSG00000163634.11	rs56293138	4166	Heschl's gyrus	Cerebral Cortex	ieu-b-42	Schizophrenia	rs56293138	False	True	0.0001842192251672	7.80163228343892e-09	-0.209700018621008	0.0363262278417642	3.20401e-13	-0.327587	0.040836	7.82798527413914e-09	0.068695	0.0119	0.996007166838154	0.902346937042266	True
chr16_30000297_C_T_b38	INO80E	ENSG00000169592.14	rs12921996	4166	Heschl's gyrus	Cerebral Cortex	ieu-b-42	Schizophrenia	rs12921996	False	True	5.40838221170799e-05	1.96983352746094e-09	0.189107448005066	0.0315164622915649	1.54567e-09	-0.345851	0.053601	2.01599755007086e-09	-0.065403	0.0109	0.925006432998016	0.272781541508564	True
chr2_48327816_G_A_b38	FOXN2	ENSG00000170802.15	rs79247094	4166	Heschl's gyrus	Cerebral Cortex	ieu-b-42	Schizophrenia	rs79247094	False	True	0.0329943032709133	3.73841895158861e-06	-0.117453377555971	0.0253930244368849	2.6544599999999997e-31	0.704918	0.0469857	3.53801768966855e-06	-0.082795	0.0179	0.965586958024028	0.696300179025218	True
chr9_129106712_A_G_b38	CRAT	ENSG00000095321.16	rs3124499	4166	Heschl's gyrus	Cerebral Cortex	ebi-a-GCST006250	Cognitive function	rs3124499	False	True	5.40838221170799e-05	1.8666412082542803e-09	-0.0614497155197066	0.0102262694789294	7.49742e-09	-0.304239	0.0495474	1.8650049979751603e-09	0.0186954	0.00311123	0.759545918613531	0.114715808666943	True
chr10_100267650_C_T_b38	CWF19L1	ENSG00000095485.16	rs12784396	4166	Heschl's gyrus	Cerebral Cortex	ebi-a-GCST006250	Cognitive function	rs12784396	False	True	0.0473232183072001	5.81565096435392e-06	0.0138741341336709	0.0030607073247856	2.68877e-44	0.907617	0.0446385	5.80898158867295e-06	0.0125924	0.00277795	0.959249701621522	0.572028366207116	True
chr22_41108045_C_G_b38	L3MBTL2	ENSG00000100395.14	rs5758231	4166	Heschl's gyrus	Cerebral Cortex	ebi-a-GCST006250	Cognitive function	rs5758231	False	True	0.0202106456975412	2.12656680725474e-06	-0.0476743363582993	0.0100557367077147	1.47744e-14	0.282758	0.0330264	2.13000194493808e-06	-0.0134803	0.00284334	0.914362887084293	0.298311665138669	True
chr8_65596559_C_T_b38	ARMC1	ENSG00000104442.9	rs113093627	4166	Heschl's gyrus	Cerebral Cortex	ebi-a-GCST006250	Cognitive function	rs113093627	False	True	0.0079627575594101	6.8706098813587e-07	-0.0267978577895933	0.0053973684717486	1.6993800000000003e-24	0.51909	0.0419006	6.87400747395236e-07	-0.0139105	0.00280172	0.832104942869461	0.238977190329388	True
chr11_47602338_C_T_b38	MTCH2	ENSG00000109919.9	rs12363232	4166	Heschl's gyrus	Cerebral Cortex	ebi-a-GCST006250	Cognitive function	rs12363232	False	True	0.0007700935379805	4.25372745526187e-08	-0.0385152205576616	0.0070283499451675	5.11733e-15	0.411253	0.0470271	4.24502253432729e-08	-0.0158395	0.00289043	0.961542371472244	0.414022316498241	True
chr6_75615380_G_A_b38	SENP6	ENSG00000112701.17	rs478934	4166	Heschl's gyrus	Cerebral Cortex	ebi-a-GCST006250	Cognitive function	rs478934	False	True	0.0350542840686023	4.02647064897669e-06	-0.0484775949703224	0.0105157214827226	1.20408e-06	-0.267373	0.0527525	4.02299969828265e-06	0.0129616	0.00281162	0.967260057473744	0.604245921866349	True
chr20_49010633_G_T_b38	STAU1	ENSG00000124214.19	rs6095396	4166	Heschl's gyrus	Cerebral Cortex	ebi-a-GCST006250	Cognitive function	rs6095396	False	True	1.03814639445991e-10	1.52394737013405e-15	-0.0999145399627412	0.0125284866790863	1.38283e-05	-0.221156	0.0491429	1.5300301891434701e-15	0.0220967	0.00277075	0.84722612891939	0.244677871109346	True
chr17_36484820_G_A_b38	DHRS11	ENSG00000278535.4	rs34713024	4166	Heschl's gyrus	Cerebral Cortex	ebi-a-GCST006250	Cognitive function	rs34713024	False	True	0.0028511212666942	1.90868656675721e-07	-0.0244462884302346	0.0046939717836714	3.76903e-28	-0.597739	0.0433662	1.90998519111227e-07	0.0146125	0.00280577	0.782000982032748	0.062853528363497	True
chr1_212342271_C_T_b38	TMEM206	ENSG00000065600.12	rs1774249	4166	Heschl's gyrus	Cerebral Cortex	ieu-a-1239	Years of schooling	rs1774249	False	True	0.0131210246940314	1.3237258940967e-06	0.0311844252739566	0.0064481813942644	4.37697e-09	-0.274496	0.0439362	1.34998828572225e-06	-0.00856	0.00177	0.952468628600016	0.505189354592601	True
chr18_46960413_C_G_b38	PIAS2	ENSG00000078043.15	rs12386118	4166	Heschl's gyrus	Cerebral Cortex	ieu-a-1239	Years of schooling	rs12386118	False	True	0.0033431361049717	2.34607322487875e-07	0.0271072514964184	0.005243597291728	4.13593e-11	0.326112	0.045668	2.21998479543701e-07	0.00884	0.00171	0.927818433378421	0.392565930113742	True
chr20_46107215_A_G_b38	CD40	ENSG00000101017.13	rs6065926	4166	Heschl's gyrus	Cerebral Cortex	ieu-a-1239	Years of schooling	rs6065926	False	True	0.0001306029497636	5.13800991325378e-09	0.0343413970474156	0.0058777195641536	3.0596e-07	0.335164	0.0624138	5.3499534101253714e-09	0.01151	0.00197	0.987553990769125	0.825979552362864	True
chr10_101969833_C_T_b38	NPM3	ENSG00000107833.10	rs3922860	4166	Heschl's gyrus	Cerebral Cortex	ieu-a-1239	Years of schooling	rs3922860	False	True	1.43611979640359e-15	1.00743574022363e-20	-0.0600784926436397	0.0064356527723527	2.23262e-07	0.268815	0.0494334	9.60063590945344e-21	-0.01615	0.00173	0.951462383577355	0.343202770544821	True
chr7_100308061_A_G_b38	PILRB	ENSG00000121716.20	rs28401739	4166	Heschl's gyrus	Cerebral Cortex	ieu-a-1239	Years of schooling	rs28401739	False	True	0.0003413571599734	1.67889119559661e-08	-0.0130936311726358	0.0023206598338492	2.17486e-54	0.939388	0.0376076	1.71001531509029e-08	-0.0123	0.00218	0.929174531903662	0.260802187882298	True
chr20_49010633_G_T_b38	STAU1	ENSG00000124214.19	rs6095396	4166	Heschl's gyrus	Cerebral Cortex	ieu-a-1239	Years of schooling	rs6095396	False	True	0.0329943032709133	3.72010347297788e-06	-0.0363996454991047	0.0078677494619182	1.38283e-05	-0.221156	0.0491429	3.49003674925e-06	0.00805	0.00174	0.887171353249398	0.316274681122982	True
chr4_2963617_G_T_b38	GRK4	ENSG00000125388.19	rs28619042	4166	Heschl's gyrus	Cerebral Cortex	ieu-a-1239	Years of schooling	rs28619042	False	True	8.09818458811584e-08	2.1797683790731e-12	-0.0229712693739686	0.0032711087588531	2.0795e-14	-0.544158	0.0640021	2.06015549032001e-12	0.0125	0.00178	0.906465071055365	0.336364564986091	True
chr13_59750122_T_C_b38	DIAPH3	ENSG00000139734.17	rs7999384	4166	Heschl's gyrus	Cerebral Cortex	ieu-a-1239	Years of schooling	rs7999384	False	True	0.0002373919050097	1.06394193292906e-08	0.0341502797910151	0.0059701123185379	9.34199e-08	0.323277	0.0574914	1.13000404994067e-08	0.01104	0.00193	0.970621577092434	0.645486943183465	True
chr18_23551965_T_C_b38	C18orf8	ENSG00000141452.9	rs1652343	4166	Heschl's gyrus	Cerebral Cortex	ieu-a-1239	Years of schooling	rs1652343	False	True	8.119610986899159e-11	1.13074046247398e-15	0.0349664712104252	0.0043643906797153	9.79018e-15	0.389516	0.0451199	1.0899334970270701e-15	0.01362	0.0017	0.949081462295888	0.442016144280052	True
chr1_74200590_C_T_b38	LRRIQ3	ENSG00000162620.15	rs522042	4166	Heschl's gyrus	Cerebral Cortex	ieu-a-1239	Years of schooling	rs522042	False	True	1.02978280073525e-08	2.31165116052582e-13	-0.0141413820420337	0.0019294020442582	4.93618e-25	-0.881102	0.0699687	2.3501739060913897e-13	0.01246	0.0017	0.920995237500257	0.304182329431139	True
chr3_53072031_T_C_b38	RFT1	ENSG00000163933.9	rs2336723	4166	Heschl's gyrus	Cerebral Cortex	ieu-a-1239	Years of schooling	rs2336723	False	True	0.0178250251502078	1.82469084944229e-06	0.0107187612474747	0.0022462109967134	2.32985e-29	-0.761282	0.0534274	1.94997929490347e-06	-0.00816	0.00171	0.732591059874327	0.106453980299549	True
chr11_47474194_G_T_b38	MTCH2	ENSG00000109919.9	rs11039255	4178	planum polare	Cerebral Cortex	ieu-b-2	Alzheimer's disease	rs11039255	False	True	0.0001580637925272	6.32435208807564e-09	-0.212176563804178	0.0365321107576179	3.77357e-15	0.413335	0.0469831	6.3030390823291e-09	-0.0877	0.0151	0.942677045138455	0.390171734765789	True
chr14_30622552_T_A_b38	SCFD1	ENSG00000092108.20	rs229143	4178	planum polare	Cerebral Cortex	ieu-a-1085	Amyotrophic lateral sclerosis	rs229143	False	True	0.0027786025749129	1.81352218502014e-07	0.0625884681680654	0.0119958684410672	1.03929e-09	0.301097	0.0461132	1.81359370633197e-07	0.0188452	0.00361192	0.925740106437462	0.353454870145354	True
chr19_19265411_C_T_b38	TSSK6	ENSG00000178093.13	rs200962751	4178	planum polare	Cerebral Cortex	ieu-b-41	Bipolar disorder	rs8100097	True	True	0.0001133430371807	4.30237224209884e-09	0.23107724832285	0.0393515369077646	9.17398e-06	0.477745	0.103881	4.47702995315247e-09	0.110396	0.0188	0.942168840997765	0.475436374253266	True
chr1_160195661_C_T_b38	CASQ1	ENSG00000143318.12	rs10908769	4178	planum polare	Cerebral Cortex	ieu-b-18	Multiple sclerosis	rs3747621	True	True	0.0046737810091705	3.43893945340572e-07	-0.238145296848406	0.0467166727264105	1.59356e-12	0.379554	0.0490655	3.43898277060043e-07	-0.090389	0.0177315	0.974500435979193	0.650836230682985	True
chr5_177361569_T_C_b38	RGS14	ENSG00000169220.17	rs4976646	4178	planum polare	Cerebral Cortex	ieu-b-18	Multiple sclerosis	rs4976646	False	True	0.0064210587825252	5.02820313796631e-07	-0.310745200130166	0.0618369671330947	1.53226e-09	-0.3073	0.0476137	5.02805477280639e-07	0.095492	0.0190025	0.968299819278524	0.456514894889975	True
chr7_23238664_G_T_b38	GPNMB	ENSG00000136235.15	rs858271	4178	planum polare	Cerebral Cortex	ieu-b-7	Parkinson's disease	rs858271	False	True	0.000278943095356	1.28640255578454e-08	0.112854778608514	0.0198413381090173	1.00231e-30	-0.871917	0.0590005	1.371987011638e-08	-0.0984	0.0173	0.956109781782963	0.582411750616454	True
chr3_136392816_G_T_b38	PCCB	ENSG00000114054.13	rs834304	4178	planum polare	Cerebral Cortex	ieu-b-42	Schizophrenia	rs834304	False	True	0.0004215793108751	2.14464245066521e-08	-0.158163933416011	0.0282440180453599	1.56635e-09	0.389463	0.0603842	2.44202440576282e-08	-0.061599	0.011	0.961179986299581	0.470125170834862	True
chr3_63940985_G_A_b38	THOC7	ENSG00000163634.11	rs7615475	4178	planum polare	Cerebral Cortex	ieu-b-42	Schizophrenia	rs7615475	False	True	0.0001759453004582	7.2089545185514515e-09	-0.230702645228569	0.0398726800575257	9.83619e-12	-0.293434	0.0396228	7.73392578048999e-09	0.067696	0.0117	0.995993875565778	0.909937070549052	True
chr16_30000297_C_T_b38	INO80E	ENSG00000169592.14	rs12921996	4178	planum polare	Cerebral Cortex	ieu-b-42	Schizophrenia	rs12921996	False	True	5.40838221170799e-05	1.96983352746093e-09	0.178780249788836	0.0297953415393531	1.94728e-10	-0.365829	0.0534029	2.01599755007086e-09	-0.065403	0.0109	0.935367906020153	0.305588451189262	True
chr2_48406397_G_A_b38	FOXN2	ENSG00000170802.15	rs77304590	4178	planum polare	Cerebral Cortex	ieu-b-42	Schizophrenia	rs77304590	False	True	0.0267228417309112	2.89054064071717e-06	-0.132066931433244	0.0282287894716349	4.09364e-26	0.616392	0.0473978	2.96797337042457e-06	-0.081405	0.0174	0.977739388653854	0.817400853621971	True
chr22_41968993_C_T_b38	NAGA	ENSG00000198951.11	rs6519298	4178	planum polare	Cerebral Cortex	ieu-b-42	Schizophrenia	rs6519298	False	True	0.0042510673618553	3.07752682822372e-07	0.144536343940281	0.0282372752569592	4.89e-17	0.389556	0.0408422	2.89701003789464e-07	0.056305	0.011	0.920560012270396	0.407321660625143	True
chr9_129093324_G_A_b38	CRAT	ENSG00000095321.16	rs3118639	4178	planum polare	Cerebral Cortex	ebi-a-GCST006250	Cognitive function	rs3118639	False	True	0.0001727047926693	6.955030019908281e-09	-0.0655097699621275	0.0113103750601864	1.07892e-07	-0.278302	0.0497618	6.94096732594133e-09	0.0182315	0.0031477	0.765679016429659	0.116683069974358	True
chr10_100267650_C_T_b38	CWF19L1	ENSG00000095485.16	rs12784396	4178	planum polare	Cerebral Cortex	ebi-a-GCST006250	Cognitive function	rs12784396	False	True	0.0473232183072001	5.8156509643539e-06	0.0138880586562142	0.0030637791480599	4.10468e-43	0.906707	0.0457454	5.80898158867295e-06	0.0125924	0.00277795	0.959249384897925	0.572026377952141	True
chr8_65596559_C_T_b38	ARMC1	ENSG00000104442.9	rs113093627	4178	planum polare	Cerebral Cortex	ebi-a-GCST006250	Cognitive function	rs113093627	False	True	0.0079627575594101	6.8706098813587e-07	-0.0270145088527112	0.0054410042588561	4.25295e-25	0.514927	0.0408108	6.87400747395236e-07	-0.0139105	0.00280172	0.827663348631615	0.233302148174911	True
chr17_30361836_T_C_b38	GOSR1	ENSG00000108587.15	rs8066222	4178	planum polare	Cerebral Cortex	ebi-a-GCST006250	Cognitive function	rs8066222	False	True	0.006608749310585	5.24865413602272e-07	0.0364609274916731	0.0072674865488086	2.64436e-08	0.3903	0.0663203	5.26102057189991e-07	0.0142307	0.0028365	0.967080922289126	0.473101992394998	True
chr11_47474194_G_T_b38	MTCH2	ENSG00000109919.9	rs11039255	4178	planum polare	Cerebral Cortex	ebi-a-GCST006250	Cognitive function	rs11039255	False	True	0.0006318359110074	3.33244710531905e-08	-0.0386088765771106	0.0069905524574497	3.77357e-15	0.413335	0.0469831	3.32498737022943e-08	-0.0159584	0.00288944	0.945556959654474	0.377396581747869	True
chr2_100051367_G_A_b38	AFF3	ENSG00000144218.18	rs35300735	4178	planum polare	Cerebral Cortex	ebi-a-GCST006250	Cognitive function	rs35300735	False	True	1.26268282121192e-05	4.10406757179735e-10	0.0452461253178292	0.0072393598069541	7.739119999999999e-20	0.493976	0.0465293	4.09996359041765e-10	0.0223505	0.00357607	0.888543304812585	0.236734707808071	True
chr22_41968993_C_T_b38	NAGA	ENSG00000198951.11	rs6519298	4178	planum polare	Cerebral Cortex	ebi-a-GCST006250	Cognitive function	rs6519298	False	True	0.0011524435866193	6.62619191642224e-08	-0.0382722894782778	0.0070861185554836	4.89e-17	0.389556	0.0408422	6.61500230722961e-08	-0.0149092	0.00276044	0.936369260438031	0.444824922616572	True
chr17_36484820_G_A_b38	DHRS11	ENSG00000278535.4	rs34713024	4178	planum polare	Cerebral Cortex	ebi-a-GCST006250	Cognitive function	rs34713024	False	True	0.0028511212666942	1.90868656675721e-07	-0.0237058126896059	0.0045517918268684	9.27565e-28	-0.61641	0.045213	1.90998519111227e-07	0.0146125	0.00280577	0.873137409476333	0.11401272329267	True
chr1_212342271_C_T_b38	TMEM206	ENSG00000065600.12	rs1774249	4178	planum polare	Cerebral Cortex	ieu-a-1239	Years of schooling	rs1774249	False	True	0.0131210246940314	1.3237258940967e-06	0.0325083454543383	0.0067219359175442	5.89763e-09	-0.263317	0.0425507	1.34998828572225e-06	-0.00856	0.00177	0.952151483902857	0.503454668784565	True
chr18_46960413_C_G_b38	PIAS2	ENSG00000078043.15	rs12386118	4178	planum polare	Cerebral Cortex	ieu-a-1239	Years of schooling	rs12386118	False	True	0.0033431361049717	2.34607322487875e-07	0.0281344086363723	0.0054422894534159	3.71479e-10	0.314206	0.0467048	2.21998479543701e-07	0.00884	0.00171	0.9288224488221	0.396174238674594	True
chr10_101839568_A_T_b38	NPM3	ENSG00000107833.10	rs874885	4178	planum polare	Cerebral Cortex	ieu-a-1239	Years of schooling	rs874885	False	True	3.84595140754855e-17	2.06841205019026e-22	-0.0650104210734676	0.0066756969699321	7.82229e-07	0.257651	0.0498882	2.36973618438321e-22	-0.01675	0.00172	0.926849926724928	0.233415224889447	True
chr7_100308061_A_G_b38	PILRB	ENSG00000121716.20	rs28401739	4178	planum polare	Cerebral Cortex	ieu-a-1239	Years of schooling	rs28401739	False	True	0.0003413571599734	1.6788911955966e-08	-0.013449840296815	0.002383792833094	3.20494e-52	0.914509	0.0382094	1.71001531509029e-08	-0.0123	0.00218	0.929174531903662	0.260802187882305	True
chr4_2963617_G_T_b38	GRK4	ENSG00000125388.19	rs28619042	4178	planum polare	Cerebral Cortex	ieu-a-1239	Years of schooling	rs28619042	False	True	8.09818458811584e-08	2.1797683790731e-12	-0.0240599767099425	0.0034261406834958	2.0402e-13	-0.519535	0.0641248	2.06015549032001e-12	0.0125	0.00178	0.904868734848317	0.33220639253241	True
chr13_59750122_T_C_b38	DIAPH3	ENSG00000139734.17	rs7999384	4178	planum polare	Cerebral Cortex	ieu-a-1239	Years of schooling	rs7999384	False	True	0.0002373919050097	1.06394193292906e-08	0.0319004152255134	0.0055767936037355	1.7106e-08	0.346077	0.0579306	1.13000404994067e-08	0.01104	0.00193	0.972493235646734	0.659783894788236	True
chr18_23551965_T_C_b38	C18orf8	ENSG00000141452.9	rs1652343	4178	planum polare	Cerebral Cortex	ieu-a-1239	Years of schooling	rs1652343	False	True	8.119610986899159e-11	1.1307404624739601e-15	0.0349585733206025	0.0043634048931735	1.26001e-14	0.389604	0.0453598	1.0899334970270701e-15	0.01362	0.0017	0.944821334545207	0.421204260277436	True
chr1_74200590_C_T_b38	LRRIQ3	ENSG00000162620.15	rs522042	4178	planum polare	Cerebral Cortex	ieu-a-1239	Years of schooling	rs522042	False	True	1.02978280073525e-08	2.31165116052582e-13	-0.0137388537209028	0.0018744824498824	2.14401e-26	-0.906917	0.069168	2.3501739060913897e-13	0.01246	0.0017	0.920307258129866	0.302192715823368	True
chr3_56557150_A_G_b38	CCDC66	ENSG00000180376.16	rs73079891	4178	planum polare	Cerebral Cortex	ieu-a-1239	Years of schooling	rs73079891	False	True	0.00645263179628	5.07304516182877e-07	0.0201650987948166	0.004014129736673	7.02755e-13	0.423504	0.0537285	5.13996308592714e-07	0.00854	0.0017	0.872239199503199	0.319046126956724	True
chr11_47602338_C_T_b38	MTCH2	ENSG00000109919.9	rs12363232	4186	cuneus, peristriate	Cerebral Cortex	ieu-b-2	Alzheimer's disease	rs12363232	False	True	0.0001826718494096	7.70287883490523e-09	-0.204119850187266	0.0353464419475655	1.24437e-15	0.4272	0.0475301	7.68900246263787e-09	-0.0872	0.0151	0.966597755117344	0.472670677287399	True
chr14_30614542_C_A_b38	SCFD1	ENSG00000092108.20	rs229243	4186	cuneus, peristriate	Cerebral Cortex	ieu-a-1085	Amyotrophic lateral sclerosis	rs229243	False	True	0.0101981250375496	9.69230237682114e-07	0.0625686512586652	0.0127748874048765	3.54815e-09	0.283316	0.0450481	9.69303988992184e-07	0.0177267	0.00361933	0.927445758055914	0.358767038255411	True
chr6_31269237_G_A_b38	HLA-C	ENSG00000204525.16	rs3998381	4186	cuneus, peristriate	Cerebral Cortex	ebi-a-GCST005902	Major depressive disorder	rs35708511	True	True	0.0073312450942191	6.02834225680419e-07	-0.0085316761608838	0.0017096495770757	1.48326e-28	-0.724125	0.051949	6.03253707926613e-07	0.006178	0.001238	0.787086986512442	0.52654632925504	True
chr20_46107215_A_G_b38	CD40	ENSG00000101017.13	rs6065926	4186	cuneus, peristriate	Cerebral Cortex	ieu-b-18	Multiple sclerosis	rs6065926	False	True	1.59098131013395e-08	3.77810648813899e-13	-0.380542387358531	0.0523926258096662	2.28696e-07	0.351225	0.0646495	3.77659140145266e-13	-0.133656	0.0184016	0.979041022171209	0.670614598119714	True
chr5_177361569_T_C_b38	RGS14	ENSG00000169220.17	rs4976646	4186	cuneus, peristriate	Cerebral Cortex	ieu-b-18	Multiple sclerosis	rs4976646	False	True	0.0064210587825252	5.02820313796631e-07	-0.254027538360042	0.0505503947732448	2.73709e-09	-0.375912	0.0592886	5.02805477280639e-07	0.095492	0.0190025	0.923120202247225	0.247423559837586	True
chr7_23238664_G_T_b38	GPNMB	ENSG00000136235.15	rs858271	4186	cuneus, peristriate	Cerebral Cortex	ieu-b-7	Parkinson's disease	rs858271	False	True	0.000278943095356	1.28640255578453e-08	0.113880453299756	0.0200216650618473	5.38314e-32	-0.864064	0.0565722	1.371987011638e-08	-0.0984	0.0173	0.954616076206516	0.573868316696669	True
chr3_136392816_G_T_b38	PCCB	ENSG00000114054.13	rs834304	4186	cuneus, peristriate	Cerebral Cortex	ieu-b-42	Schizophrenia	rs834304	False	True	0.0004215793108751	2.1446424506652e-08	-0.142638154010027	0.0254715124289403	6.24479e-11	0.431855	0.061133	2.44202440576282e-08	-0.061599	0.011	0.969593784348254	0.533212862803115	True
chr16_30000297_C_T_b38	INO80E	ENSG00000169592.14	rs12921996	4186	cuneus, peristriate	Cerebral Cortex	ieu-b-42	Schizophrenia	rs12921996	False	True	5.40838221170799e-05	1.96983352746093e-09	0.177836691410392	0.0296380890230307	2.64931e-10	-0.36777	0.0541482	2.01599755007086e-09	-0.065403	0.0109	0.926666183071582	0.277584604383203	True
chr2_48406397_G_A_b38	FOXN2	ENSG00000170802.15	rs77304590	4186	cuneus, peristriate	Cerebral Cortex	ieu-b-42	Schizophrenia	rs77304590	False	True	0.0267228417309112	2.89054064071717e-06	-0.115264696054055	0.0246373774502863	2.72258e-27	0.706244	0.052492	2.96797337042457e-06	-0.081405	0.0174	0.977739368090101	0.817400709708974	True
chr9_129106712_A_G_b38	CRAT	ENSG00000095321.16	rs3124499	4186	cuneus, peristriate	Cerebral Cortex	ebi-a-GCST006250	Cognitive function	rs3124499	False	True	5.40838221170799e-05	1.8666412082542803e-09	-0.0600304400318529	0.0099900780908834	5.87653e-09	-0.311432	0.05032	1.8650049979751603e-09	0.0186954	0.00311123	0.747006691098544	0.108031440796007	True
chr10_100267650_C_T_b38	CWF19L1	ENSG00000095485.16	rs12784396	4186	cuneus, peristriate	Cerebral Cortex	ebi-a-GCST006250	Cognitive function	rs12784396	False	True	0.0473232183072001	5.8156509643539e-06	0.0134525277171811	0.0029676987208112	1.70251e-45	0.936062	0.0448793	5.80898158867295e-06	0.0125924	0.00277795	0.959252436109565	0.572045532670735	True
chr22_37742372_G_C_b38	TRIOBP	ENSG00000100106.19	rs4396807	4186	cuneus, peristriate	Cerebral Cortex	ebi-a-GCST006250	Cognitive function	rs4396807	False	True	0.0006753309921204	3.58816920059929e-08	0.0679525555800322	0.0123325687974325	8.95799e-10	-0.231513	0.0353008	3.5820364432466e-08	-0.0157319	0.00285515	0.920904450871902	0.377032778354076	True
chr17_30454774_G_A_b38	GOSR1	ENSG00000108587.15	rs2011614	4186	cuneus, peristriate	Cerebral Cortex	ebi-a-GCST006250	Cognitive function	rs2011614	False	True	0.0033431361049717	2.34092446621315e-07	0.0295555036571987	0.0057167304820201	1.21551e-14	0.509543	0.0592807	2.33899880539243e-07	0.0150598	0.00291292	0.950247937541057	0.352767533667866	True
chr11_47602338_C_T_b38	MTCH2	ENSG00000109919.9	rs12363232	4186	cuneus, peristriate	Cerebral Cortex	ebi-a-GCST006250	Cognitive function	rs12363232	False	True	0.0007700935379805	4.25372745526187e-08	-0.0370774812734082	0.0067659878277153	1.24437e-15	0.4272	0.0475301	4.24502253432729e-08	-0.0158395	0.00289043	0.963709551573486	0.428715448757791	True
chr6_75615380_G_A_b38	SENP6	ENSG00000112701.17	rs478934	4186	cuneus, peristriate	Cerebral Cortex	ebi-a-GCST006250	Cognitive function	rs478934	False	True	0.0350542840686023	4.02647064897669e-06	-0.0473439868505159	0.0102698201077527	2.91964e-07	-0.273775	0.0508861	4.02299969828265e-06	0.0129616	0.00281162	0.968409869420682	0.60695444321375	True
chr20_49010633_G_T_b38	STAU1	ENSG00000124214.19	rs6095396	4186	cuneus, peristriate	Cerebral Cortex	ebi-a-GCST006250	Cognitive function	rs6095396	False	True	1.03814639445991e-10	1.52394737013405e-15	-0.101368914089631	0.0127108535986751	1.48987e-05	-0.217983	0.0486335	1.5300301891434701e-15	0.0220967	0.00277075	0.883121545052339	0.315363076077492	True
chr2_100051367_G_A_b38	AFF3	ENSG00000144218.18	rs35300735	4186	cuneus, peristriate	Cerebral Cortex	ebi-a-GCST006250	Cognitive function	rs35300735	False	True	1.26268282121192e-05	4.10406757179735e-10	0.0442351157608072	0.0070775987301738	3.1316799999999996e-20	0.505266	0.0469295	4.09996359041765e-10	0.0223505	0.00357607	0.892300487692723	0.243763650268228	True
chr1_212342271_C_T_b38	TMEM206	ENSG00000065600.12	rs1774249	4186	cuneus, peristriate	Cerebral Cortex	ieu-a-1239	Years of schooling	rs1774249	False	True	0.0131210246940314	1.3237258940967e-06	0.0274922035836216	0.0056847196662395	3.2454e-10	-0.311361	0.0461052	1.34998828572225e-06	-0.00856	0.00177	0.94817216660995	0.48241760186436	True
chr18_46960413_C_G_b38	PIAS2	ENSG00000078043.15	rs12386118	4186	cuneus, peristriate	Cerebral Cortex	ieu-a-1239	Years of schooling	rs12386118	False	True	0.0033431361049717	2.34607322487874e-07	0.0279356973337842	0.0054038509548383	2.98297e-10	0.316441	0.0467461	2.21998479543701e-07	0.00884	0.00171	0.929385136084877	0.398217724619738	True
chr20_46107215_A_G_b38	CD40	ENSG00000101017.13	rs6065926	4186	cuneus, peristriate	Cerebral Cortex	ieu-a-1239	Years of schooling	rs6065926	False	True	0.0001306029497636	5.13800991325375e-09	0.032771015730657	0.0056089401380881	2.28696e-07	0.351225	0.0646495	5.3499534101253714e-09	0.01151	0.00197	0.987255752662663	0.822365485786634	True
chr10_101969833_C_T_b38	NPM3	ENSG00000107833.10	rs3922860	4186	cuneus, peristriate	Cerebral Cortex	ieu-a-1239	Years of schooling	rs3922860	False	True	1.43611979640359e-15	1.00743574022361e-20	-0.0572333775134844	0.006130881925593	2.77293e-07	0.282178	0.0523397	9.60063590945344e-21	-0.01615	0.00173	0.935726914629321	0.279523948310452	True
chr7_100308061_A_G_b38	PILRB	ENSG00000121716.20	rs28401739	4186	cuneus, peristriate	Cerebral Cortex	ieu-a-1239	Years of schooling	rs28401739	False	True	0.0003413571599734	1.67889119559661e-08	-0.0125326434605583	0.002221232743416	1.16715e-55	0.981437	0.0383321	1.71001531509029e-08	-0.0123	0.00218	0.929174531903662	0.260802187882305	True
chr20_49010633_G_T_b38	STAU1	ENSG00000124214.19	rs6095396	4186	cuneus, peristriate	Cerebral Cortex	ieu-a-1239	Years of schooling	rs6095396	False	True	0.0329943032709133	3.72010347297787e-06	-0.0369294853268374	0.0079822738470431	1.48987e-05	-0.217983	0.0486335	3.49003674925e-06	0.00805	0.00174	0.907252391283574	0.371127685690788	True
chr4_2963617_G_T_b38	GRK4	ENSG00000125388.19	rs28619042	4186	cuneus, peristriate	Cerebral Cortex	ieu-a-1239	Years of schooling	rs28619042	False	True	8.09818458811584e-08	2.1797683790731e-12	-0.0210125705602119	0.0029921900477741	2.04933e-16	-0.594882	0.0639969	2.06015549032001e-12	0.0125	0.00178	0.909421949960501	0.34430730020442	True
chr13_59750122_T_C_b38	DIAPH3	ENSG00000139734.17	rs7999384	4186	cuneus, peristriate	Cerebral Cortex	ieu-a-1239	Years of schooling	rs7999384	False	True	0.0002373919050097	1.06394193292906e-08	0.0316449346606625	0.0055321307875977	4.00885e-08	0.348871	0.0601559	1.13000404994067e-08	0.01104	0.00193	0.969982290845293	0.639614439296823	True
chr18_23557478_A_G_b38	NPC1	ENSG00000141458.12	rs1788760	4186	cuneus, peristriate	Cerebral Cortex	ieu-a-1239	Years of schooling	rs1788760	False	True	1.46611193584351e-09	2.38834791351999e-14	0.0446650769846356	0.0058555818333826	2.09953e-14	0.307399	0.0361624	2.16023003477474e-14	0.01373	0.0018	0.934789677352616	0.374128773463409	True
chr1_74200590_C_T_b38	LRRIQ3	ENSG00000162620.15	rs522042	4186	cuneus, peristriate	Cerebral Cortex	ieu-a-1239	Years of schooling	rs522042	False	True	1.02978280073525e-08	2.31165116052584e-13	-0.0140634276388114	0.0019187662107527	1.78076e-26	-0.885986	0.0674134	2.3501739060913897e-13	0.01246	0.0017	0.92121449110005	0.304821289104181	True
chr3_53081144_A_C_b38	RFT1	ENSG00000163933.9	rs2253209	4186	cuneus, peristriate	Cerebral Cortex	ieu-a-1239	Years of schooling	rs2253209	False	True	0.0280401493038619	3.06125347306214e-06	0.0104571531907421	0.0022408185408733	5.98584e-31	-0.763114	0.0513355	3.23996262219193e-06	-0.00798	0.00171	0.749360813812019	0.11729676525334	True
chr13_91340967_T_C_b38	GPC5	ENSG00000179399.14	rs76616232	4186	cuneus, peristriate	Cerebral Cortex	ieu-a-1239	Years of schooling	rs76616232	False	True	0.0010762671545164	6.17421966661784e-08	0.0506832479972188	0.0093620680716884	1.3804e-05	0.327919	0.0728599	5.97998369714251e-08	0.01662	0.00307	0.837683373940863	0.267531388574939	True
chr16_89901106_G_A_b38	CDK10	ENSG00000185324.21	rs78498439	4186	cuneus, peristriate	Cerebral Cortex	ieu-a-1239	Years of schooling	rs78498439	False	True	0.0064229978034813	5.04640940842579e-07	-0.0226903118740424	0.004515898456006	4.36652e-11	-0.721894	0.101235	4.95998085314072e-07	0.01638	0.00326	0.96643893979695	0.734870658555526	True
chr6_157286677_G_A_b38	TMEM242	ENSG00000215712.10	rs7745331	4186	cuneus, peristriate	Cerebral Cortex	ieu-a-1239	Years of schooling	rs7745331	False	True	0.0466337194834959	5.62066044473794e-06	0.0260390662805613	0.0057352515701531	7.37314e-18	-0.390567	0.0396256	5.63002080846983e-06	-0.01017	0.00224	0.97174385990426	0.618494273071639	True
chr11_47602338_C_T_b38	MTCH2	ENSG00000109919.9	rs12363232	4187	cuneus, striate	Cerebral Cortex	ieu-b-2	Alzheimer's disease	rs12363232	False	True	0.0001826718494096	7.70287883490523e-09	-0.202173832399748	0.0350094595095893	2.02429e-15	0.431312	0.048437	7.68900246263787e-09	-0.0872	0.0151	0.967545165378348	0.480092792199885	True
chr14_30614542_C_A_b38	SCFD1	ENSG00000092108.20	rs229243	4187	cuneus, striate	Cerebral Cortex	ieu-a-1085	Amyotrophic lateral sclerosis	rs229243	False	True	0.0101981250375496	9.69230237682114e-07	0.0652847393832703	0.0133294417907479	4.0881e-09	0.271529	0.0433673	9.69303988992184e-07	0.0177267	0.00361933	0.927519680299432	0.359021474750208	True
chr3_52718943_C_G_b38	GNL3	ENSG00000163938.16	rs35212380	4187	cuneus, striate	Cerebral Cortex	ieu-b-41	Bipolar disorder	rs35212380	False	True	0.0003789568416559	1.87464750098457e-08	0.281578727743125	0.050074567562566	7.09394e-11	-0.275589	0.0391441	1.85600866737753e-08	-0.0776	0.0138	0.965886932581459	0.605761392449812	True
chr6_31269237_G_A_b38	HLA-C	ENSG00000204525.16	rs3998381	4187	cuneus, striate	Cerebral Cortex	ebi-a-GCST005902	Major depressive disorder	rs35708511	True	True	0.0073312450942191	6.02834225680419e-07	-0.0082272850758273	0.0016486531116662	5.28685e-30	-0.750916	0.0517947	6.03253707926613e-07	0.006178	0.001238	0.775452551377012	0.509546276277964	True
chr20_46107215_A_G_b38	CD40	ENSG00000101017.13	rs6065926	4187	cuneus, striate	Cerebral Cortex	ieu-b-18	Multiple sclerosis	rs6065926	False	True	1.59098131013395e-08	3.77810648813902e-13	-0.353424614066541	0.0486590828560398	1.45837e-07	0.378174	0.0683999	3.77659140145266e-13	-0.133656	0.0184016	0.978287754591141	0.661751638393111	True
chr5_177361569_T_C_b38	RGS14	ENSG00000169220.17	rs4976646	4187	cuneus, striate	Cerebral Cortex	ieu-b-18	Multiple sclerosis	rs4976646	False	True	0.0064210587825252	5.02820313796631e-07	-0.273778430186386	0.0544807378588446	7.36641e-08	-0.348793	0.0614839	5.02805477280639e-07	0.095492	0.0190025	0.909407017146505	0.21684471791878	True
chr7_23184748_T_C_b38	NUPL2	ENSG00000136243.16	rs2286272	4187	cuneus, striate	Cerebral Cortex	ieu-b-7	Parkinson's disease	rs2286272	False	True	0.0101920259148059	9.55675213685099e-07	0.105310648604367	0.0214895461075427	2.02972e-31	-0.84227	0.0559712	9.45496662126294e-07	-0.0887	0.0181	0.965741578412999	0.639848450473793	True
chr3_136328347_A_G_b38	PCCB	ENSG00000114054.13	rs696081	4187	cuneus, striate	Cerebral Cortex	ieu-b-42	Schizophrenia	rs696081	False	True	8.27040400437383e-05	3.0834829204044603e-09	-0.167898907336017	0.0283273717091963	1.73735e-09	0.388317	0.0603961	3.42602083692806e-09	-0.065198	0.011	0.960720170410723	0.464225413519	True
chr3_64016249_C_T_b38	THOC7	ENSG00000163634.11	rs9879045	4187	cuneus, striate	Cerebral Cortex	ieu-b-42	Schizophrenia	rs9865811	True	True	0.0008090472691596	4.50252656480875e-08	-0.189751329042052	0.0346899989029658	1.38808e-12	-0.337273	0.0434604	3.96296283953538e-08	0.063998	0.0117	0.978482253271904	0.679664541906624	True
chr3_52718943_C_G_b38	GNL3	ENSG00000163938.16	rs35212380	4187	cuneus, striate	Cerebral Cortex	ieu-b-42	Schizophrenia	rs35212380	False	True	0.0002373919050097	1.04472343816266e-08	0.232596366328119	0.0406402287464304	7.09394e-11	-0.275589	0.0391441	9.80889306612711e-09	-0.064101	0.0112	0.873556568144548	0.275010536852325	True
chr16_30000297_C_T_b38	INO80E	ENSG00000169592.14	rs12921996	4187	cuneus, striate	Cerebral Cortex	ieu-b-42	Schizophrenia	rs12921996	False	True	5.40838221170799e-05	1.96983352746094e-09	0.17118560222374	0.028529625005562	6.64254e-11	-0.382059	0.0541724	2.01599755007086e-09	-0.065403	0.0109	0.920613120699891	0.260695980044911	True
chr2_48406397_G_A_b38	FOXN2	ENSG00000170802.15	rs77304590	4187	cuneus, striate	Cerebral Cortex	ieu-b-42	Schizophrenia	rs77304590	False	True	0.0267228417309112	2.89054064071717e-06	-0.113092186699009	0.0241730120823383	1.32278e-26	0.719811	0.0545647	2.96797337042457e-06	-0.081405	0.0174	0.977739368087864	0.817400709693257	True
chr10_100267650_C_T_b38	CWF19L1	ENSG00000095485.16	rs12784396	4187	cuneus, striate	Cerebral Cortex	ebi-a-GCST006250	Cognitive function	rs12784396	False	True	0.0473232183072001	5.8156509643539e-06	0.01376591688239	0.0030368340271461	1.1154e-43	0.914752	0.0455903	5.80898158867295e-06	0.0125924	0.00277795	0.959237848544234	0.571953966194805	True
[truncated: 1,856 more rows]
